# Supplementary material for: Large-scale data-driven pre-trained DNA models enhance performance across diverse genomics tasks
Source: Nat Commun. 2026 May 14;17:6442. doi: 10.1038/s41467-026-73129-6 (PMC13377173; doi:10.1038/s41467-026-73129-6)
Supplement: Supplementary file 5 — Supplementary Data 1-5 [file 41467_2026_73129_MOESM5_ESM.xlsx]

## Sheet: Data 1
Data 1 Summary of datasets used in SUCCEED pretraining
index	genome	identifier	clip	scale	sum_stat	description
0	1	ENCFF323ZYI	32	2	mean	ChIP-seq:H3K27ac:esophagus muscularis mucosa
1	1	ENCFF631KUG	32	2	mean	ATAC-seq::DND-41
2	1	ENCFF539NFV	32	2	mean	DNase-seq::head of caudate nucleus
3	1	ENCFF820NWA	32	2	mean	ATAC-seq::HG03135
4	1	ENCFF111KQE	32	2	mean	ATAC-seq::GM21390
5	1	ENCFF359TWX	32	2	mean	ATAC-seq::GM19023
6	1	ENCFF434ISA	32	2	mean	ATAC-seq::GM21423
7	1	ENCFF427FGG	32	2	mean	DNase-seq::dorsolateral prefrontal cortex
8	1	ENCFF511RSO	32	2	mean	ATAC-seq::GM19438
9	1	ENCFF648MKI	32	2	mean	ATAC-seq::HG03469
10	1	ENCFF487QRP	32	2	mean	DNase-seq::head of caudate nucleus
11	1	ENCFF299AQW	32	2	mean	ATAC-seq::GM18907
12	1	ENCFF839AZL	32	2	mean	ATAC-seq::GM21717
13	1	ENCFF826BYJ	32	2	mean	ATAC-seq::HG02571
14	1	ENCFF308ARF	32	2	mean	DNase-seq::head of caudate nucleus
15	1	ENCFF803KNZ	32	2	mean	DNase-seq::head of caudate nucleus
16	1	ENCFF097XXJ	32	2	mean	DNase-seq::head of caudate nucleus
17	1	ENCFF624NAF	32	2	mean	ChIP-seq:H3K27me3:dorsolateral prefrontal cortex
18	1	ENCFF157FAL	32	2	mean	ChIP-seq:H3K4me3:dorsolateral prefrontal cortex
19	1	ENCFF011GZX	32	2	mean	ChIP-seq:H3K27me3:dorsolateral prefrontal cortex
20	1	ENCFF298WAS	32	2	mean	ChIP-seq:H3K27ac:dorsolateral prefrontal cortex
21	1	ENCFF638PMA	32	2	mean	ChIP-seq:H3K36me3:pancreas
22	1	ENCFF059RLH	32	2	mean	ChIP-seq:H3K9me3:adrenal gland
23	1	ENCFF521HEY	32	2	mean	DNase-seq::dorsolateral prefrontal cortex
24	1	ENCFF520DAO	32	2	mean	DNase-seq::head of caudate nucleus
25	1	ENCFF744MME	32	2	mean	ChIP-seq:CTCF:dorsolateral prefrontal cortex
26	1	ENCFF654NNL	32	2	mean	DNase-seq::head of caudate nucleus
27	1	ENCFF344KJY	32	2	mean	ChIP-seq:CTCF:dorsolateral prefrontal cortex
28	1	ENCFF573BLU	32	2	mean	ChIP-seq:H3K4me3:dorsolateral prefrontal cortex
29	1	ENCFF371WAC	32	2	mean	ChIP-seq:H3K4me1:pancreas
30	1	ENCFF395ZKW	32	2	mean	DNase-seq::head of caudate nucleus
31	1	ENCFF482QJG	32	2	mean	DNase-seq::head of caudate nucleus
32	1	ENCFF109VST	32	2	mean	ChIP-seq:CTCF:dorsolateral prefrontal cortex
33	1	ENCFF653WGR	32	2	mean	ChIP-seq:H3K27me3:dorsolateral prefrontal cortex
34	1	ENCFF117QYF	32	2	mean	ChIP-seq:H3K9me3:lower lobe of left lung
35	1	ENCFF713LYO	32	2	mean	ChIP-seq:H3K4me3:left lung
36	1	ENCFF994XLJ	32	2	mean	ChIP-seq:H3K27me3:dorsolateral prefrontal cortex
37	1	ENCFF294HEE	32	2	mean	DNase-seq::head of caudate nucleus
38	1	ENCFF497CVA	32	2	mean	DNase-seq::dorsolateral prefrontal cortex
39	1	ENCFF621CJR	32	2	mean	ChIP-seq:H3K4me3:dorsolateral prefrontal cortex
40	1	ENCFF422IKM	32	2	mean	ChIP-seq:H3K4me3:dorsolateral prefrontal cortex
41	1	ENCFF648TRC	32	2	mean	DNase-seq::head of caudate nucleus
42	1	ENCFF709BSK	32	2	mean	DNase-seq::head of caudate nucleus
43	1	ENCFF436OUJ	32	2	mean	DNase-seq::head of caudate nucleus
44	1	ENCFF851FKA	32	2	mean	DNase-seq::head of caudate nucleus
45	1	ENCFF451OPA	32	2	mean	ChIP-seq:H3K4me3:dorsolateral prefrontal cortex
46	1	ENCFF691VIC	32	2	mean	ChIP-seq:CTCF:dorsolateral prefrontal cortex
47	1	ENCFF035DCQ	32	2	mean	ChIP-seq:CTCF:pancreas
48	1	ENCFF298FKN	32	2	mean	ChIP-seq:CTCF:dorsolateral prefrontal cortex
49	1	ENCFF793OAF	32	2	mean	ChIP-seq:H3K4me3:dorsolateral prefrontal cortex
50	1	ENCFF003MCE	32	2	mean	ChIP-seq:H3K9me3:pancreas
51	1	ENCFF831FJX	32	2	mean	DNase-seq::dorsolateral prefrontal cortex
52	1	ENCFF683ADK	32	2	mean	ATAC-seq::GM19328
53	1	ENCFF301CMS	32	2	mean	DNase-seq::head of caudate nucleus
54	1	ENCFF346AYM	32	2	mean	DNase-seq::head of caudate nucleus
55	1	ENCFF806NJW	32	2	mean	DNase-seq::head of caudate nucleus
56	1	ENCFF648JOD	32	2	mean	DNase-seq::head of caudate nucleus
57	1	ENCFF414YSO	32	2	mean	ATAC-seq::GM18519
58	1	ENCFF283AUC	32	2	mean	DNase-seq::posterior cingulate gyrus
59	1	ENCFF820OSF	32	2	mean	DNase-seq::posterior cingulate gyrus
60	1	ENCFF347AAR	32	2	mean	ATAC-seq::GM21360
61	1	ENCFF513JVK	32	2	mean	ATAC-seq::HG03378
62	1	ENCFF650GDO	32	2	mean	ATAC-seq::GM21381
63	1	ENCFF889HVG	32	2	mean	ATAC-seq::HG02798
64	1	ENCFF443FOA	32	2	mean	ATAC-seq::GM19324
65	1	ENCFF761TNP	32	2	mean	ChIP-seq:H3K36me3:RWPE2
66	1	ENCFF153EIJ	32	2	mean	ATAC-seq::HG03354
67	1	ENCFF233FUW	32	2	mean	ATAC-seq::GM19452
68	1	ENCFF586PFT	32	2	mean	DNase-seq::posterior cingulate gyrus
69	1	ENCFF807VJQ	32	2	mean	ATAC-seq::HG03442
70	1	ENCFF539NXV	32	2	mean	ChIP-seq:H3K9me3:Peyer's patch
71	1	ENCFF139KGX	32	2	mean	ChIP-seq:H3K4me1:transverse colon
72	1	ENCFF405LNI	32	2	mean	ChIP-seq:H3K27ac:testis
73	1	ENCFF417OVQ	32	2	mean	ChIP-seq:H3K36me3:esophagus muscularis mucosa
74	1	ENCFF005TTY	32	2	mean	ChIP-seq:H3K27ac:Peyer's patch
75	1	ENCFF011RNN	32	2	mean	DNase-seq::head of caudate nucleus
76	1	ENCFF848BPB	32	2	mean	ChIP-seq:H3K4me3:transverse colon
77	1	ENCFF058JVR	32	2	mean	ChIP-seq:H3K27me3:testis
78	1	ENCFF869PEE	32	2	mean	ATAC-seq::HG02981
79	1	ENCFF874URE	32	2	mean	ATAC-seq::GM18858
80	1	ENCFF365HEY	32	2	mean	ATAC-seq::GM19025
81	1	ENCFF860TZJ	32	2	mean	DNase-seq::head of caudate nucleus
82	1	ENCFF074NHG	32	2	mean	ATAC-seq::HG03066
83	1	ENCFF849QYB	32	2	mean	ATAC-seq::GM19455
84	1	ENCFF412ZXR	32	2	mean	ChIP-seq:H3K27ac:HAP-1
85	1	ENCFF459TMW	32	2	mean	DNase-seq::posterior cingulate gyrus
86	1	ENCFF437SND	32	2	mean	DNase-seq::posterior cingulate gyrus
87	1	ENCFF743WRR	32	2	mean	ATAC-seq::GM18517
88	1	ENCFF049DPD	32	2	mean	ATAC-seq::HG02870
89	1	ENCFF836SMO	32	2	mean	DNase-seq::posterior cingulate gyrus
90	1	ENCFF158ZYM	32	2	mean	DNase-seq::head of caudate nucleus
91	1	ENCFF332WET	32	2	mean	ChIP-seq:H3K27ac:dorsolateral prefrontal cortex
92	1	ENCFF180TKJ	32	2	mean	ChIP-seq:H3K27ac:dorsolateral prefrontal cortex
93	1	ENCFF561PQW	32	2	mean	ChIP-seq:H3K27ac:dorsolateral prefrontal cortex
94	1	ENCFF387ALH	32	2	mean	ChIP-seq:H3K27me3:pancreas
95	1	ENCFF557HYU	32	2	mean	ChIP-seq:H3K4me3:dorsolateral prefrontal cortex
96	1	ENCFF832VNW	32	2	mean	ChIP-seq:H3K27me3:dorsolateral prefrontal cortex
97	1	ENCFF883BEQ	32	2	mean	ChIP-seq:H3K9me3:pancreas
98	1	ENCFF702KLV	32	2	mean	ChIP-seq:CTCF:dorsolateral prefrontal cortex
99	1	ENCFF263QKY	32	2	mean	ChIP-seq:CTCF:dorsolateral prefrontal cortex
100	1	ENCFF762SXP	32	2	mean	ChIP-seq:H3K27ac:dorsolateral prefrontal cortex
101	1	ENCFF737EDS	32	2	mean	DNase-seq::dorsolateral prefrontal cortex
102	1	ENCFF720LRO	32	2	mean	ChIP-seq:CTCF:dorsolateral prefrontal cortex
103	1	ENCFF097WPE	32	2	mean	DNase-seq::Calu3
104	1	ENCFF664RUW	32	2	mean	ChIP-seq:CTCF:dorsolateral prefrontal cortex
105	1	ENCFF963JJJ	32	2	mean	ChIP-seq:CTCF:dorsolateral prefrontal cortex
106	1	ENCFF942JQM	32	2	mean	ChIP-seq:H3K27me3:dorsolateral prefrontal cortex
107	1	ENCFF695QYJ	32	2	mean	DNase-seq::Caco-2
108	1	ENCFF918PSP	32	2	mean	ChIP-seq:H3K4me1:colonic mucosa
109	1	ENCFF686ZWI	32	2	mean	ChIP-seq:CTCF:dorsolateral prefrontal cortex
110	1	ENCFF615RGG	32	2	mean	ChIP-seq:CTCF:spleen
111	1	ENCFF089TYQ	32	2	mean	ChIP-seq:CTCF:adrenal gland
112	1	ENCFF429THJ	32	2	mean	ChIP-seq:H3K27ac:dorsolateral prefrontal cortex
113	1	ENCFF680BLP	32	2	mean	ChIP-seq:H3K4me3:dorsolateral prefrontal cortex
114	1	ENCFF330SQW	32	2	mean	ChIP-seq:H3K36me3:colonic mucosa
115	1	ENCFF495VQK	32	2	mean	ChIP-seq:H3K4me3:dorsolateral prefrontal cortex
116	1	ENCFF508NAK	32	2	mean	ATAC-seq::natural killer cell
117	1	ENCFF112CFB	32	2	mean	ChIP-seq:CTCF:dorsolateral prefrontal cortex
118	1	ENCFF197EJC	32	2	mean	ChIP-seq:H3K9me3:spleen
119	1	ENCFF419ONB	32	2	mean	ChIP-seq:CTCF:dorsolateral prefrontal cortex
120	1	ENCFF959QFG	32	2	mean	ChIP-seq:H3K27ac:dorsolateral prefrontal cortex
121	1	ENCFF906WWO	32	2	mean	ChIP-seq:H3K27me3:dorsolateral prefrontal cortex
122	1	ENCFF109TWE	32	2	mean	DNase-seq::head of caudate nucleus
123	1	ENCFF720KFF	32	2	mean	ChIP-seq:H3K27ac:dorsolateral prefrontal cortex
124	1	ENCFF309ARG	32	2	mean	ChIP-seq:H3K27ac:dorsolateral prefrontal cortex
125	1	ENCFF016NPV	32	2	mean	ChIP-seq:H3K27me3:dorsolateral prefrontal cortex
126	1	ENCFF289STQ	32	2	mean	ChIP-seq:H3K27me3:heart left ventricle
127	1	ENCFF574PIN	32	2	mean	ChIP-seq:H3K4me1:SJSA1
128	1	ENCFF233RWK	32	2	mean	ChIP-seq:H3K4me1:motor neuron
129	1	ENCFF507DOD	32	2	mean	ChIP-seq:H3K4me3:HAP-1
130	1	ENCFF568HPI	32	2	mean	ChIP-seq:H3K27ac:upper lobe of left lung
131	1	ENCFF528NHC	32	2	mean	ChIP-seq:H3K27ac:upper lobe of left lung
132	1	ENCFF111ZPB	32	2	mean	ChIP-seq:H3K4me1:Caco-2
133	1	ENCFF344NAT	32	2	mean	ChIP-seq:H3K4me1:RWPE2
134	1	ENCFF029NYA	32	2	mean	ChIP-seq:SMC3:A549
135	1	ENCFF421MWY	32	2	mean	ChIP-seq:H3K4me3:esophagus squamous epithelium
136	1	ENCFF566GDH	32	2	mean	ChIP-seq:H3K27me3:upper lobe of left lung
137	1	ENCFF823JWZ	32	2	mean	DNase-seq::posterior cingulate gyrus
138	1	ENCFF825TKA	32	2	mean	DNase-seq::posterior cingulate gyrus
139	1	ENCFF128ZRT	32	2	mean	ChIP-seq:H3K27me3:upper lobe of left lung
140	1	ENCFF005KFY	32	2	mean	ChIP-seq:H3K27ac:SJSA1
141	1	ENCFF475MYM	32	2	mean	ChIP-seq:H3K4me1:BE2C
142	1	ENCFF846LIA	32	2	mean	ChIP-seq:H3K4me1:motor neuron
143	1	ENCFF523ONW	32	2	mean	ChIP-seq:H3K27ac:motor neuron
144	1	ENCFF964SJB	32	2	mean	ChIP-seq:H3K9me3:esophagus muscularis mucosa
145	1	ENCFF936LDO	32	2	mean	ChIP-seq:H3K4me1:motor neuron
146	1	ENCFF548QPW	32	2	mean	ChIP-seq:H3K27me3:SJSA1
147	1	ENCFF927MAP	32	2	mean	ChIP-seq:H3K27ac:heart right ventricle
148	1	ENCFF342GPE	32	2	mean	ChIP-seq:H3K4me3:heart right ventricle
149	1	ENCFF021IPQ	32	2	mean	ChIP-seq:H3K4me3:dorsolateral prefrontal cortex
150	1	ENCFF835VYP	32	2	mean	ChIP-seq:H3K27me3:heart left ventricle
151	1	ENCFF927YMY	32	2	mean	DNase-seq::mammary epithelial cell
152	1	ENCFF048XZD	32	2	mean	ATAC-seq::T-helper 17 cell
153	1	ENCFF283XLM	32	2	mean	ChIP-seq:H3K27me3:dorsolateral prefrontal cortex
154	1	ENCFF089VSL	32	2	mean	ChIP-seq:H3K27me3:heart right ventricle
155	1	ENCFF704SIP	32	2	mean	ChIP-seq:H3K36me3:heart left ventricle
156	1	ENCFF242SBC	32	2	mean	ChIP-seq:H3K27ac:dorsolateral prefrontal cortex
157	1	ENCFF723DER	32	2	mean	ChIP-seq:H3K36me3:heart right ventricle
158	1	ENCFF813FYO	32	2	mean	ChIP-seq:H3K27me3:heart left ventricle
159	1	ENCFF656MTO	32	2	mean	ChIP-seq:H3K4me3:dorsolateral prefrontal cortex
160	1	ENCFF582AWC	32	2	mean	ChIP-seq:H3K27ac:dorsolateral prefrontal cortex
161	1	ENCFF268CMY	32	2	mean	ChIP-seq:CTCF:dorsolateral prefrontal cortex
162	1	ENCFF595OLH	32	2	mean	ChIP-seq:H3K9me3:heart left ventricle
163	1	ENCFF957SHQ	32	2	mean	ChIP-seq:H3K4me3:dorsolateral prefrontal cortex
164	1	ENCFF602SSG	32	2	mean	ChIP-seq:H3K27ac:heart right ventricle
165	1	ENCFF220PZT	32	2	mean	DNase-seq::effector memory CD8-positive, alpha-beta T cell
166	1	ENCFF462MRQ	32	2	mean	ChIP-seq:H3K4me3:dorsolateral prefrontal cortex
167	1	ENCFF972CJF	32	2	mean	ChIP-seq:H3K9me3:heart left ventricle
168	1	ENCFF725EPA	32	2	mean	ChIP-seq:H3K27ac:heart right ventricle
169	1	ENCFF715IBU	32	2	mean	ATAC-seq::memory B cell
170	1	ENCFF059AEX	32	2	mean	ChIP-seq:H3K4me1:heart right ventricle
171	1	ENCFF174RHH	32	2	mean	ChIP-seq:H3K36me3:heart left ventricle
172	1	ENCFF922UIX	32	2	mean	ATAC-seq::effector memory CD8-positive, alpha-beta T cell
173	1	ENCFF427XPU	32	2	mean	ChIP-seq:H3K27me3:heart right ventricle
174	1	ENCFF470DNA	32	2	mean	ChIP-seq:H3K27me3:dorsolateral prefrontal cortex
175	1	ENCFF462JDJ	32	2	mean	ChIP-seq:H3K4me3:dorsolateral prefrontal cortex
176	1	ENCFF342GNP	32	2	mean	DNase-seq::natural killer cell
177	1	ENCFF202HUV	32	2	mean	ChIP-seq:H3K27me3:dorsolateral prefrontal cortex
178	1	ENCFF200CTF	32	2	mean	ChIP-seq:H3K4me3:heart left ventricle
179	1	ENCFF118TRJ	32	2	mean	ChIP-seq:H3K4me3:dorsolateral prefrontal cortex
180	1	ENCFF216SWA	32	2	mean	ChIP-seq:CTCF:dorsolateral prefrontal cortex
181	1	ENCFF414RCI	32	2	mean	ChIP-seq:H3K4me3:heart right ventricle
182	1	ENCFF580MPO	32	2	mean	ChIP-seq:CTCF:dorsolateral prefrontal cortex
183	1	ENCFF859SEG	32	2	mean	ChIP-seq:H3K27me3:dorsolateral prefrontal cortex
184	1	ENCFF934ESI	32	2	mean	DNase-seq::naive thymus-derived CD8-positive, alpha-beta T cell
185	1	ENCFF544SIY	32	2	mean	DNase-seq::CD14-positive monocyte
186	1	ENCFF735AHG	32	2	mean	ATAC-seq::T-helper 17 cell
187	1	ENCFF703VDW	32	2	mean	ChIP-seq:CTCF:heart right ventricle
188	1	ENCFF499NHY	32	2	mean	DNase-seq::T-cell
189	1	ENCFF764ETM	32	2	mean	ChIP-seq:H3K27me3:heart right ventricle
190	1	ENCFF758OPC	32	2	mean	ChIP-seq:H3K4me3:dorsolateral prefrontal cortex
191	1	ENCFF342AQY	32	2	mean	ChIP-seq:H3K27ac:dorsolateral prefrontal cortex
192	1	ENCFF502BUJ	32	2	mean	ChIP-seq:H3K9me3:heart right ventricle
193	1	ENCFF113ELV	32	2	mean	DNase-seq::T-helper 17 cell
194	1	ENCFF686YVL	32	2	mean	ChIP-seq:H3K36me3:heart right ventricle
195	1	ENCFF059XQQ	32	2	mean	ChIP-seq:H3K9me3:heart right ventricle
196	1	ENCFF827IMZ	32	2	mean	DNase-seq::naive thymus-derived CD8-positive, alpha-beta T cell
197	1	ENCFF325KOH	32	2	mean	DNase-seq::posterior cingulate gyrus
198	1	ENCFF820VJM	32	2	mean	ChIP-seq:H3K4me3:heart right ventricle
199	1	ENCFF683PQQ	32	2	mean	ChIP-seq:H3K27me3:dorsolateral prefrontal cortex
200	1	ENCFF656SAE	32	2	mean	ChIP-seq:CTCF:heart left ventricle
201	1	ENCFF108TMD	32	2	mean	DNase-seq::posterior cingulate gyrus
202	1	ENCFF900YTP	32	2	mean	DNase-seq::posterior cingulate gyrus
203	1	ENCFF649KJD	32	2	mean	ChIP-seq:H3K27ac:dorsolateral prefrontal cortex
204	1	ENCFF249BIJ	32	2	mean	ChIP-seq:H3K4me3:dorsolateral prefrontal cortex
205	1	ENCFF017PDC	32	2	mean	ChIP-seq:CTCF:dorsolateral prefrontal cortex
206	1	ENCFF560FDE	32	2	mean	ChIP-seq:H3K27ac:dorsolateral prefrontal cortex
207	1	ENCFF217JFX	32	2	mean	ChIP-seq:CTCF:dorsolateral prefrontal cortex
208	1	ENCFF687KZW	32	2	mean	DNase-seq::head of caudate nucleus
209	1	ENCFF654CFQ	32	2	mean	ChIP-seq:H3K27ac:dorsolateral prefrontal cortex
210	1	ENCFF126VHB	32	2	mean	ChIP-seq:H3K27ac:dorsolateral prefrontal cortex
211	1	ENCFF647OBZ	32	2	mean	ChIP-seq:H3K4me3:dorsolateral prefrontal cortex
212	1	ENCFF351MWG	32	2	mean	ChIP-seq:H3K27ac:heart left ventricle
213	1	ENCFF003AUO	32	2	mean	ChIP-seq:H3K4me1:heart left ventricle
214	1	ENCFF407YHG	32	2	mean	ChIP-seq:H3K27ac:heart left ventricle
215	1	ENCFF851WTB	32	2	mean	ChIP-seq:H3K36me3:heart right ventricle
216	1	ENCFF931NSL	32	2	mean	DNase-seq::head of caudate nucleus
217	1	ENCFF123QKH	32	2	mean	ChIP-seq:H3K4me3:dorsolateral prefrontal cortex
218	1	ENCFF426XFO	32	2	mean	ChIP-seq:H3K4me3:dorsolateral prefrontal cortex
219	1	ENCFF018IDJ	32	2	mean	ChIP-seq:H3K27me3:dorsolateral prefrontal cortex
220	1	ENCFF726JNZ	32	2	mean	ChIP-seq:CTCF:neural progenitor cell
221	1	ENCFF020NMG	32	2	mean	ChIP-seq:H3K36me3:pancreas
222	1	ENCFF855MTJ	32	2	mean	DNase-seq::head of caudate nucleus
223	1	ENCFF422IXS	32	2	mean	ChIP-seq:H3K4me3:left ventricle myocardium inferior
224	1	ENCFF357PGY	32	2	mean	DNase-seq::head of caudate nucleus
225	1	ENCFF580HLW	32	2	mean	DNase-seq::head of caudate nucleus
226	1	ENCFF813UXN	32	2	mean	DNase-seq::dorsolateral prefrontal cortex
227	1	ENCFF153ZPN	32	2	mean	DNase-seq::head of caudate nucleus
228	1	ENCFF550NAZ	32	2	mean	ChIP-seq:H3K4me3:dorsolateral prefrontal cortex
229	1	ENCFF121UBP	32	2	mean	ChIP-seq:CTCF:left ventricle myocardium inferior
230	1	ENCFF472UDN	32	2	mean	ChIP-seq:H3K4me3:pancreas
231	1	ENCFF145YIG	32	2	mean	DNase-seq::head of caudate nucleus
232	1	ENCFF878ZQA	32	2	mean	DNase-seq::dorsolateral prefrontal cortex
233	1	ENCFF335GSN	32	2	mean	DNase-seq::head of caudate nucleus
234	1	ENCFF464NVB	32	2	mean	ATAC-seq::GM21619
235	1	ENCFF810NIV	32	2	mean	ATAC-seq::HG02970
236	1	ENCFF973OZS	32	2	mean	DNase-seq::dorsolateral prefrontal cortex
237	1	ENCFF820UCJ	32	2	mean	DNase-seq::head of caudate nucleus
238	1	ENCFF469IVT	32	2	mean	DNase-seq::head of caudate nucleus
239	1	ENCFF337VHH	32	2	mean	DNase-seq::posterior cingulate gyrus
240	1	ENCFF753DPM	32	2	mean	DNase-seq::dorsolateral prefrontal cortex
241	1	ENCFF644VXY	32	2	mean	ChIP-seq:H3K4me3:dorsolateral prefrontal cortex
242	1	ENCFF313UOT	32	2	mean	ChIP-seq:H3K27ac:BLaER1
243	1	ENCFF563BTK	32	2	mean	ChIP-seq:H3K27ac:BLaER1
244	1	ENCFF342UBF	32	2	mean	ChIP-seq:H3K27ac:skin epidermis
245	1	ENCFF717GNA	32	2	mean	ChIP-seq:H3K27ac:skin epidermis
246	1	ENCFF915CZZ	32	2	mean	ChIP-seq:H3K27ac:skin epidermis
247	1	ENCFF807ITR	32	2	mean	ChIP-seq:H3K27ac:skin epidermis
248	1	ENCFF168NAA	32	2	mean	ChIP-seq:H3K27ac:skin epidermis
249	1	ENCFF249DHH	32	2	mean	ChIP-seq:H3K27ac:skin epidermis
250	1	ENCFF718DRF	32	2	mean	ChIP-seq:H3K27ac:skin epidermis
251	1	ENCFF582QOS	32	2	mean	DNase-seq::RCC
252	1	ENCFF500QFS	32	2	mean	DNase-seq::memory B cell
253	1	ENCFF667OTY	32	2	mean	ChIP-seq:H3K27ac:skin epidermis
254	1	ENCFF801ICZ	32	2	mean	ChIP-seq:Cebpa:BLaER1
255	1	ENCFF537KHP	32	2	mean	ChIP-seq:Cebpa:BLaER1
256	1	ENCFF994HJN	32	2	mean	DNase-seq::MCF 10A
257	1	ENCFF149ODX	32	2	mean	ChIP-seq:H3K4me1:sigmoid colon
258	1	ENCFF301RKC	32	2	mean	ChIP-seq:H3K4me3:skin epidermis
259	1	ENCFF026HSW	32	2	mean	ChIP-seq:H3K4me3:esophagus squamous epithelium
260	1	ENCFF836IIA	32	2	mean	ChIP-seq:H3K4me1:Peyer's patch
261	1	ENCFF842XYY	32	2	mean	ChIP-seq:EP300:A549
262	1	ENCFF656LIW	32	2	mean	ChIP-seq:H3K4me3:skin epidermis
263	1	ENCFF674HIP	32	2	mean	ChIP-seq:H3K27ac:skin epidermis
264	1	ENCFF394OCM	32	2	mean	ChIP-seq:H3K27ac:skin epidermis
265	1	ENCFF564BHK	32	2	mean	ChIP-seq:H3K27ac:skin epidermis
266	1	ENCFF663NGR	32	2	mean	ChIP-seq:H3K27ac:skin epidermis
267	1	ENCFF163EQY	32	2	mean	ChIP-seq:H3K27ac:skin epidermis
268	1	ENCFF331JNU	32	2	mean	ChIP-seq:NR3C1:A549
269	1	ENCFF062LMH	32	2	mean	ChIP-seq:H3K9me3:right atrium auricular region
270	1	ENCFF601TQV	32	2	mean	ChIP-seq:H3K4me3:uterus
271	1	ENCFF659TIB	32	2	mean	ChIP-seq:CTCF:body of pancreas
272	1	ENCFF876TVJ	32	2	mean	ChIP-seq:H3K9me3:spleen
273	1	ENCFF518AQO	32	2	mean	ChIP-seq:H3K4me3:gastrocnemius medialis
274	1	ENCFF221QVE	32	2	mean	ChIP-seq:CTCF:adrenal gland
275	1	ENCFF705BKP	32	2	mean	ChIP-seq:H3K36me3:spleen
276	1	ENCFF679DGF	32	2	mean	ChIP-seq:H3K4me1:spleen
277	1	ENCFF757KYK	32	2	mean	ChIP-seq:H3K9me3:esophagus squamous epithelium
278	1	ENCFF863DZB	32	2	mean	ChIP-seq:H3K27ac:testis
279	1	ENCFF889PDK	32	2	mean	ChIP-seq:H3K27ac:tibial artery
280	1	ENCFF853XST	32	2	mean	ChIP-seq:H3K4me3:tibial artery
281	1	ENCFF257PBV	32	2	mean	ChIP-seq:CTCF:uterus
282	1	ENCFF997VIZ	32	2	mean	ChIP-seq:H3K4me1:transverse colon
283	1	ENCFF979IGD	32	2	mean	ChIP-seq:H3K9me3:sigmoid colon
284	1	ENCFF475KYF	32	2	mean	ChIP-seq:H3K27ac:skin epidermis
285	1	ENCFF501QAY	32	2	mean	ChIP-seq:H3K4me3:esophagus muscularis mucosa
286	1	ENCFF206WAE	32	2	mean	ChIP-seq:H3K4me1:tibial artery
287	1	ENCFF129EVK	32	2	mean	ChIP-seq:H3K27ac:esophagus squamous epithelium
288	1	ENCFF775KFS	32	2	mean	ChIP-seq:H3K27me3:esophagus muscularis mucosa
289	1	ENCFF232XFG	32	2	mean	ChIP-seq:H3K4me3:skin epidermis
290	1	ENCFF116SYZ	32	2	mean	ChIP-seq:H3K27ac:skin epidermis
291	1	ENCFF461KEB	32	2	mean	ChIP-seq:H3K27ac:skin epidermis
292	1	ENCFF837WFZ	32	2	mean	ChIP-seq:H3K27me3:spleen
293	1	ENCFF490HYH	32	2	mean	ChIP-seq:CTCF:upper lobe of left lung
294	1	ENCFF753WNA	32	2	mean	ChIP-seq:CTCF:spleen
295	1	ENCFF583SHF	32	2	mean	ChIP-seq:H3K36me3:tibial nerve
296	1	ENCFF409QFE	32	2	mean	ChIP-seq:H3K9me3:upper lobe of left lung
297	1	ENCFF179XXA	32	2	mean	ChIP-seq:H3K27me3:uterus
298	1	ENCFF611QWO	32	2	mean	ChIP-seq:H3K36me3:uterus
299	1	ENCFF746KCC	32	2	mean	ChIP-seq:H3K4me3:upper lobe of left lung
300	1	ENCFF016IVU	32	2	mean	ChIP-seq:H3K36me3:Peyer's patch
301	1	ENCFF354VRH	32	2	mean	ChIP-seq:H3K27ac:gastroesophageal sphincter
302	1	ENCFF514XAY	32	2	mean	ChIP-seq:H3K27ac:gastrocnemius medialis
303	1	ENCFF565SOY	32	2	mean	ChIP-seq:H3K27me3:gastrocnemius medialis
304	1	ENCFF638EXT	32	2	mean	ChIP-seq:CTCF:thyroid gland
305	1	ENCFF760XNC	32	2	mean	ChIP-seq:H3K27ac:esophagus muscularis mucosa
306	1	ENCFF395ZNW	32	2	mean	ChIP-seq:H3K27me3:sigmoid colon
307	1	ENCFF928WZU	32	2	mean	ChIP-seq:H3K27ac:sigmoid colon
308	1	ENCFF041JGZ	32	2	mean	ChIP-seq:CTCF:tibial nerve
309	1	ENCFF943ENO	32	2	mean	ChIP-seq:H3K27ac:skin epidermis
310	1	ENCFF303PQE	32	2	mean	ChIP-seq:H3K9me3:upper lobe of left lung
311	1	ENCFF247XQQ	32	2	mean	ChIP-seq:H3K36me3:gastroesophageal sphincter
312	1	ENCFF454VFL	32	2	mean	ChIP-seq:CTCF:thyroid gland
313	1	ENCFF763PNN	32	2	mean	ChIP-seq:H3K4me1:parathyroid adenoma
314	1	ENCFF198RNP	32	2	mean	ChIP-seq:H3K27ac:esophagus muscularis mucosa
315	1	ENCFF377NOI	32	2	mean	ChIP-seq:H3K36me3:tibial artery
316	1	ENCFF778YHU	32	2	mean	ChIP-seq:RAD21:A549
317	1	ENCFF704QHU	32	2	mean	ChIP-seq:H3K9me3:WERI-Rb-1
318	1	ENCFF633EEI	32	2	mean	ChIP-seq:H3K4me3:esophagus muscularis mucosa
319	1	ENCFF492AAK	32	2	mean	ATAC-seq::GM19351
320	1	ENCFF527PZR	32	2	mean	ChIP-seq:H3K9me3:upper lobe of left lung
321	1	ENCFF356GJD	32	2	mean	ChIP-seq:H3K4me3:spleen
322	1	ENCFF354KNF	32	2	mean	DNase-seq::posterior cingulate gyrus
323	1	ENCFF607QZL	32	2	mean	ChIP-seq:H3K27ac:motor neuron
324	1	ENCFF968BOK	32	2	mean	ATAC-seq::GM19467
325	1	ENCFF656WBC	32	2	mean	DNase-seq::posterior cingulate gyrus
326	1	ENCFF394NKN	32	2	mean	ATAC-seq::GM21576
327	1	ENCFF346EOF	32	2	mean	DNase-seq::posterior cingulate gyrus
328	1	ENCFF681IJJ	32	2	mean	DNase-seq::posterior cingulate gyrus
329	1	ENCFF644ULT	32	2	mean	ChIP-seq:CTCF:stomach
330	1	ENCFF476YVZ	32	2	mean	DNase-seq::head of caudate nucleus
331	1	ENCFF846KJP	32	2	mean	ChIP-seq:H3K36me3:thyroid gland
332	1	ENCFF111HAF	32	2	mean	ATAC-seq::HG03175
333	1	ENCFF428MNI	32	2	mean	ATAC-seq::HG03196
334	1	ENCFF780XBG	32	2	mean	ATAC-seq::B cell
335	1	ENCFF394GBX	32	2	mean	DNase-seq::posterior cingulate gyrus
336	1	ENCFF668HMM	32	2	mean	ChIP-seq:H3K4me3:esophagus muscularis mucosa
337	1	ENCFF717GTC	32	2	mean	ATAC-seq::GM21515
338	1	ENCFF993ISE	32	2	mean	ChIP-seq:H3K4me3:upper lobe of left lung
339	1	ENCFF258AWM	32	2	mean	DNase-seq::dorsolateral prefrontal cortex
340	1	ENCFF573MTN	32	2	mean	ATAC-seq::HG02852
341	1	ENCFF432KBJ	32	2	mean	ATAC-seq::GM18498
342	1	ENCFF030JBU	32	2	mean	ATAC-seq::HG03558
343	1	ENCFF480NRW	32	2	mean	ATAC-seq::GM21528
344	1	ENCFF324GVI	32	2	mean	ATAC-seq::HG03520
345	1	ENCFF991WSF	32	2	mean	ATAC-seq::CD4-positive, alpha-beta T cell
346	1	ENCFF809SBS	32	2	mean	ATAC-seq::HG02642
347	1	ENCFF864CYD	32	2	mean	ATAC-seq::GM19395
348	1	ENCFF784EMF	32	2	mean	DNase-seq::head of caudate nucleus
349	1	ENCFF463EIN	32	2	mean	DNase-seq::dorsolateral prefrontal cortex
350	1	ENCFF420AHV	32	2	mean	ATAC-seq::GM21526
351	1	ENCFF886MRQ	32	2	mean	ATAC-seq::GM21737
352	1	ENCFF877IPV	32	2	mean	ATAC-seq::GM18870
353	1	ENCFF157NVB	32	2	mean	DNase-seq::head of caudate nucleus
354	1	ENCFF521ARN	32	2	mean	ChIP-seq:H3K27ac:esophagus squamous epithelium
355	1	ENCFF292REI	32	2	mean	ChIP-seq:CTCF:heart left ventricle
356	1	ENCFF610UZY	32	2	mean	DNase-seq::head of caudate nucleus
357	1	ENCFF538RNC	32	2	mean	ChIP-seq:H3K27me3:WERI-Rb-1
358	1	ENCFF153STK	32	2	mean	ChIP-seq:H3K27me3:MG63
359	1	ENCFF488VPP	32	2	mean	ATAC-seq::HG03060
360	1	ENCFF520QRU	32	2	mean	DNase-seq::head of caudate nucleus
361	1	ENCFF613ANW	32	2	mean	ATAC-seq::CD8-positive, alpha-beta T cell
362	1	ENCFF433VPO	32	2	mean	ChIP-seq:H3K4me3:esophagus squamous epithelium
363	1	ENCFF675NNX	32	2	mean	DNase-seq::dorsolateral prefrontal cortex
364	1	ENCFF192IUT	32	2	mean	DNase-seq::head of caudate nucleus
365	1	ENCFF302EVI	32	2	mean	DNase-seq::head of caudate nucleus
366	1	ENCFF793FUR	32	2	mean	DNase-seq::dorsolateral prefrontal cortex
367	1	ENCFF994MAI	32	2	mean	DNase-seq::posterior cingulate gyrus
368	1	ENCFF307ZKD	32	2	mean	ChIP-seq:H3K4me3:MG63
369	1	ENCFF123YPY	32	2	mean	ATAC-seq::WTC11
370	1	ENCFF344UBD	32	2	mean	DNase-seq::posterior cingulate gyrus
371	1	ENCFF409MZQ	32	2	mean	ATAC-seq::HG03460
372	1	ENCFF130TYS	32	2	mean	DNase-seq::posterior cingulate gyrus
373	1	ENCFF119ORC	32	2	mean	ChIP-seq:CTCF:body of pancreas
374	1	ENCFF480PYU	32	2	mean	ATAC-seq::HG03108
375	1	ENCFF898ETI	32	2	mean	ChIP-seq:H3K27me3:HAP-1
376	1	ENCFF731NTK	32	2	mean	ATAC-seq::GM19468
377	1	ENCFF206ALH	32	2	mean	ATAC-seq::HG02938
378	1	ENCFF290JDE	32	2	mean	DNase-seq::posterior cingulate gyrus
379	1	ENCFF143GBL	32	2	mean	DNase-seq::posterior cingulate gyrus
380	1	ENCFF608KYZ	32	2	mean	ChIP-seq:H3K9me3:MG63
381	1	ENCFF372RPI	32	2	mean	DNase-seq::posterior cingulate gyrus
382	1	ENCFF796XMI	32	2	mean	DNase-seq::dorsolateral prefrontal cortex
383	1	ENCFF319WYH	32	2	mean	ATAC-seq::HG02623
384	1	ENCFF434ZTO	32	2	mean	DNase-seq::head of caudate nucleus
385	1	ENCFF883HHA	32	2	mean	ChIP-seq:H3K9me3:RWPE2
386	1	ENCFF723TGP	32	2	mean	ATAC-seq::GM18502
387	1	ENCFF882HED	32	2	mean	DNase-seq::head of caudate nucleus
388	1	ENCFF206MOP	32	2	mean	ChIP-seq:H3K9me3:Caco-2
389	1	ENCFF600BJX	32	2	mean	ATAC-seq::natural killer cell
390	1	ENCFF375UWE	32	2	mean	ATAC-seq::HG02678
391	1	ENCFF477CEG	32	2	mean	DNase-seq::dorsolateral prefrontal cortex
392	1	ENCFF282SYR	32	2	mean	DNase-seq::posterior cingulate gyrus
393	1	ENCFF526TNK	32	2	mean	DNase-seq::head of caudate nucleus
394	1	ENCFF068GXP	32	2	mean	DNase-seq::dorsolateral prefrontal cortex
395	1	ENCFF576ZEH	32	2	mean	DNase-seq::head of caudate nucleus
396	1	ENCFF071EYX	32	2	mean	ChIP-seq:H3K36me3:HAP-1
397	1	ENCFF408PXH	32	2	mean	DNase-seq::posterior cingulate gyrus
398	1	ENCFF877WWU	32	2	mean	ChIP-seq:H3K27ac:WERI-Rb-1
399	1	ENCFF814FVN	32	2	mean	ATAC-seq::GM19372
400	1	ENCFF502BRQ	32	2	mean	DNase-seq::head of caudate nucleus
401	1	ENCFF576UMF	32	2	mean	ATAC-seq::HG03045
402	1	ENCFF302RER	32	2	mean	DNase-seq::posterior cingulate gyrus
403	1	ENCFF496HNC	32	2	mean	ATAC-seq::HG03039
404	1	ENCFF521LXC	32	2	mean	ATAC-seq::GM18511
405	1	ENCFF048PZN	32	2	mean	DNase-seq::posterior cingulate gyrus
406	1	ENCFF941ZIR	32	2	mean	DNase-seq::head of caudate nucleus
407	1	ENCFF629DFI	32	2	mean	ATAC-seq::HG03342
408	1	ENCFF086VVY	32	2	mean	ATAC-seq::GM21723
409	1	ENCFF925ICT	32	2	mean	DNase-seq::head of caudate nucleus
410	1	ENCFF093NHM	32	2	mean	ATAC-seq::HG02885
411	1	ENCFF686DIT	32	2	mean	DNase-seq::dorsolateral prefrontal cortex
412	1	ENCFF683ALS	32	2	mean	ATAC-seq::GM21447
413	1	ENCFF598MTU	32	2	mean	ATAC-seq::GM21786
414	1	ENCFF389HFU	32	2	mean	DNase-seq::posterior cingulate gyrus
415	1	ENCFF871KQO	32	2	mean	ChIP-seq:H3K27ac:HL-60
416	1	ENCFF785GPW	32	2	mean	DNase-seq::naive thymus-derived CD4-positive, alpha-beta T cell
417	1	ENCFF390MJQ	32	2	mean	ATAC-seq::GM18861
418	1	ENCFF896SKL	32	2	mean	ATAC-seq::GM19397
419	1	ENCFF514GFX	32	2	mean	DNase-seq::posterior cingulate gyrus
420	1	ENCFF214ZVC	32	2	mean	DNase-seq::posterior cingulate gyrus
421	1	ENCFF987CIZ	32	2	mean	ATAC-seq::GM18499
422	1	ENCFF018YNJ	32	2	mean	ATAC-seq::HG02840
423	1	ENCFF411UNK	32	2	mean	DNase-seq::posterior cingulate gyrus
424	1	ENCFF018MIH	32	2	mean	ATAC-seq::HG03457
425	1	ENCFF073LYJ	32	2	mean	ChIP-seq:H3K4me3:skin epidermis
426	1	ENCFF447YMA	32	2	mean	ChIP-seq:H3K4me1:spleen
427	1	ENCFF758VIZ	32	2	mean	ATAC-seq::HG02588
428	1	ENCFF549MRF	32	2	mean	ATAC-seq::HG03439
429	1	ENCFF754QDS	32	2	mean	DNase-seq::head of caudate nucleus
430	1	ENCFF715WQG	32	2	mean	DNase-seq::dorsolateral prefrontal cortex
431	1	ENCFF874WYJ	32	2	mean	DNase-seq::dorsolateral prefrontal cortex
432	1	ENCFF130XRL	32	2	mean	ATAC-seq::HG03095
433	1	ENCFF882KXL	32	2	mean	ChIP-seq:H3K27ac:skin epidermis
434	1	ENCFF360MPX	32	2	mean	ChIP-seq:H3K9me3:heart left ventricle
435	1	ENCFF278RIW	32	2	mean	ChIP-seq:H3K9me3:heart left ventricle
436	1	ENCFF632MSC	32	2	mean	DNase-seq::dorsolateral prefrontal cortex
437	1	ENCFF505IPZ	32	2	mean	ChIP-seq:H3K27me3:BLaER1
438	1	ENCFF815BQZ	32	2	mean	ChIP-seq:H3K27me3:BLaER1
439	1	ENCFF707BYH	32	2	mean	ATAC-seq::GM18873
440	1	ENCFF942VGQ	32	2	mean	ChIP-seq:CTCF:gastroesophageal sphincter
441	1	ENCFF562TGX	32	2	mean	ATAC-seq::GM18868
442	1	ENCFF435VBS	32	2	mean	ChIP-seq:H3K27me3:Peyer's patch
443	1	ENCFF576HEQ	32	2	mean	ATAC-seq::GM18867
444	1	ENCFF741FAW	32	2	mean	ChIP-seq:H3K27ac:skin epidermis
445	1	ENCFF674ZFP	32	2	mean	ATAC-seq::GM21529
446	1	ENCFF086RNS	32	2	mean	DNase-seq::naive thymus-derived CD8-positive, alpha-beta T cell
447	1	ENCFF375XJO	32	2	mean	ATAC-seq::GM21367
448	1	ENCFF851GVF	32	2	mean	ChIP-seq:H3K4me3:skin epidermis
449	1	ENCFF764FAN	32	2	mean	ATAC-seq::HG02763
450	1	ENCFF318DDE	32	2	mean	DNase-seq::dorsolateral prefrontal cortex
451	1	ENCFF946TTX	32	2	mean	ChIP-seq:H3K4me1:left ventricle myocardium inferior
452	1	ENCFF467VAE	32	2	mean	ChIP-seq:CTCF:dorsolateral prefrontal cortex
453	1	ENCFF675ZSU	32	2	mean	ChIP-seq:H3K27ac:dorsolateral prefrontal cortex
454	1	ENCFF875YZF	32	2	mean	ChIP-seq:H3K4me3:dorsolateral prefrontal cortex
455	1	ENCFF749VXS	32	2	mean	ChIP-seq:H3K4me1:prostate gland
456	1	ENCFF194JHB	32	2	mean	ChIP-seq:H3K4me3:dorsolateral prefrontal cortex
457	1	ENCFF157YIA	32	2	mean	ChIP-seq:H3K27me3:upper lobe of left lung
458	1	ENCFF289FQY	32	2	mean	DNase-seq::head of caudate nucleus
459	1	ENCFF897XKD	32	2	mean	ChIP-seq:H3K4me3:tibial nerve
460	1	ENCFF706QBG	32	2	mean	ATAC-seq::GM18520
461	1	ENCFF138LUM	32	2	mean	ATAC-seq::GM18909
462	1	ENCFF993BIL	32	2	mean	ATAC-seq::HG03432
463	1	ENCFF699ITL	32	2	mean	ChIP-seq:H3K27ac:spleen
464	1	ENCFF263SDW	32	2	mean	ChIP-seq:H3K9me3:uterus
465	1	ENCFF293YDF	32	2	mean	DNase-seq::posterior cingulate gyrus
466	1	ENCFF946JYR	32	2	mean	ChIP-seq:CTCF:upper lobe of left lung
467	1	ENCFF571QPS	32	2	mean	DNase-seq::dorsolateral prefrontal cortex
468	1	ENCFF463UNR	32	2	mean	ChIP-seq:H3K4me3:Peyer's patch
469	1	ENCFF897ESV	32	2	mean	ChIP-seq:H3K27me3:tibial nerve
470	1	ENCFF877OBO	32	2	mean	ChIP-seq:CTCF:B cell
471	1	ENCFF320OIF	32	2	mean	ATAC-seq::HG03565
472	1	ENCFF269FVB	32	2	mean	ATAC-seq::GM19043
473	1	ENCFF850BAE	32	2	mean	ChIP-seq:H3K4me1:lower lobe of right lung
474	1	ENCFF774JAU	32	2	mean	ChIP-seq:H3K4me1:right lobe of liver
475	1	ENCFF765IHL	32	2	mean	DNase-seq::posterior cingulate gyrus
476	1	ENCFF858FMZ	32	2	mean	ATAC-seq::GM18508
477	1	ENCFF496ZLH	32	2	mean	ChIP-seq:H3K36me3:upper lobe of left lung
478	1	ENCFF636JMM	32	2	mean	DNase-seq::posterior cingulate gyrus
479	1	ENCFF172WCN	32	2	mean	DNase-seq::head of caudate nucleus
480	1	ENCFF686OEZ	32	2	mean	DNase-seq::dorsolateral prefrontal cortex
481	1	ENCFF990TGH	32	2	mean	ChIP-seq:H3K27ac:brain microvascular endothelial cell
482	1	ENCFF253FSE	32	2	mean	ATAC-seq::HG03575
483	1	ENCFF290NSS	32	2	mean	ATAC-seq::HG02884
484	1	ENCFF655CBQ	32	2	mean	ATAC-seq::GM19463
485	1	ENCFF911MAA	32	2	mean	ChIP-seq:H3K9me3:gastrocnemius medialis
486	1	ENCFF531UFA	32	2	mean	ATAC-seq::GM18505
487	1	ENCFF105VMH	32	2	mean	ATAC-seq::GM19035
488	1	ENCFF596MFM	32	2	mean	ATAC-seq::HG02610
489	1	ENCFF865AKP	32	2	mean	ChIP-seq:H3K36me3:gastrocnemius medialis
490	1	ENCFF536JGG	32	2	mean	ChIP-seq:H3K27me3:thyroid gland
491	1	ENCFF734YZG	32	2	mean	ChIP-seq:H3K4me3:testis
492	1	ENCFF035PZL	32	2	mean	ChIP-seq:H3K9me3:tibial nerve
493	1	ENCFF325CMQ	32	2	mean	ChIP-seq:H3K36me3:transverse colon
494	1	ENCFF558SRH	32	2	mean	ChIP-seq:H3K4me1:testis
495	1	ENCFF483CTC	32	2	mean	DNase-seq::naive B cell
496	1	ENCFF200KCT	32	2	mean	ChIP-seq:H3K27me3:testis
497	1	ENCFF288VKE	32	2	mean	ChIP-seq:H3K4me1:upper lobe of left lung
498	1	ENCFF109FWI	32	2	mean	ChIP-seq:H3K27ac:skin epidermis
499	1	ENCFF783JJU	32	2	mean	ChIP-seq:CTCF:spleen
500	1	ENCFF820SJI	32	2	mean	ChIP-seq:H3K27ac:heart right ventricle
501	1	ENCFF155KPP	32	2	mean	DNase-seq::left hindlimb
502	1	ENCFF022MAM	32	2	mean	DNase-seq::immature natural killer cell
503	1	ENCFF207ZFW	32	2	mean	DNase-seq::right hindlimb
504	1	ENCFF676TXL	32	2	mean	ChIP-seq:H3K4me3:skin epidermis
505	1	ENCFF846JPR	32	2	mean	DNase-seq::left forelimb
506	1	ENCFF879GMI	32	2	mean	DNase-seq::right forelimb
507	1	ENCFF522ITF	32	2	mean	ChIP-seq:JUN:A549
508	1	ENCFF103FLW	32	2	mean	ChIP-seq:H3K27ac:skin epidermis
509	1	ENCFF370TDH	32	2	mean	DNase-seq::head of caudate nucleus
510	1	ENCFF232XXP	32	2	mean	DNase-seq::head of caudate nucleus
511	1	ENCFF831UJW	32	2	mean	ChIP-seq:H3K27ac:A549
512	1	ENCFF634HGK	32	2	mean	DNase-seq::head of caudate nucleus
513	1	ENCFF213NYS	32	2	mean	ATAC-seq::GM21825
514	1	ENCFF758EAC	32	2	mean	ChIP-seq:H3K27ac:skin epidermis
515	1	ENCFF750OAM	32	2	mean	ChIP-seq:H3K4me3:skin epidermis
516	1	ENCFF713RSP	32	2	mean	ChIP-seq:H3K27me3:dorsolateral prefrontal cortex
517	1	ENCFF205ACD	32	2	mean	ChIP-seq:H3K4me1:OCI-LY1
518	1	ENCFF239HHU	32	2	mean	ChIP-seq:H3K27ac:dorsolateral prefrontal cortex
519	1	ENCFF650RZI	32	2	mean	ChIP-seq:H3K4me3:heart left ventricle
520	1	ENCFF073JRA	32	2	mean	ChIP-seq:RCOR1:SK-N-SH
521	1	ENCFF410TMZ	32	2	mean	DNase-seq::head of caudate nucleus
522	1	ENCFF439NSO	32	2	mean	ChIP-seq:BHLHE40:IMR-90
523	1	ENCFF798JQD	32	2	mean	ChIP-seq:USF2:SK-N-SH
524	1	ENCFF443TYV	32	2	mean	DNase-seq::SJSA1
525	1	ENCFF837KUT	32	2	mean	ChIP-seq:H3K27me3:pancreas
526	1	ENCFF673XOW	32	2	mean	ChIP-seq:H3K4me3:parathyroid adenoma
527	1	ENCFF390FDZ	32	2	mean	DNase-seq::naive thymus-derived CD4-positive, alpha-beta T cell
528	1	ENCFF826OGB	32	2	mean	ChIP-seq:H3K79me2:MCF-7
529	1	ENCFF243BSY	32	2	mean	ChIP-seq:H3K36me3:SU-DHL-6
530	1	ENCFF291PLX	32	2	mean	ChIP-seq:UBTF:GM12878
531	1	ENCFF433TLK	32	2	mean	ChIP-seq:GABPA:GM12878
532	1	ENCFF069FTW	32	2	mean	ChIP-seq:H3K27me3:NT2/D1
533	1	ENCFF554LFC	32	2	mean	DNase-seq::T-helper 17 cell
534	1	ENCFF505XIF	32	2	mean	ChIP-seq:CTCF:AG09319
535	1	ENCFF238UUV	32	2	mean	ChIP-seq:CTCF:mucosa of descending colon
536	1	ENCFF775EKJ	32	2	mean	ChIP-seq:RAD21:MCF-7
537	1	ENCFF641ZEJ	32	2	mean	ChIP-seq:H3K9ac:BLaER1
538	1	ENCFF534YGL	32	2	mean	ChIP-seq:H3K9ac:BLaER1
539	1	ENCFF834NEU	32	2	mean	DNase-seq::SK-N-MC
540	1	ENCFF271YGQ	32	2	mean	ChIP-seq:H3K4me3:dorsolateral prefrontal cortex
541	1	ENCFF246JLN	32	2	mean	ChIP-seq:ELF1:K562
542	1	ENCFF356IGI	32	2	mean	ChIP-seq:H3K36me3:mucosa of descending colon
543	1	ENCFF955LBT	32	2	mean	ChIP-seq:E2F1:HeLa-S3
544	1	ENCFF284ARV	32	2	mean	DNase-seq::urinary bladder
545	1	ENCFF125XSS	32	2	mean	ChIP-seq:H3K4me3:dorsolateral prefrontal cortex
546	1	ENCFF894IKL	32	2	mean	DNase-seq::CD4-positive, alpha-beta memory T cell
547	1	ENCFF131JRH	32	2	mean	ChIP-seq:JUN:A549
548	1	ENCFF545ELR	32	2	mean	ChIP-seq:H3K4me3:DOHH2
549	1	ENCFF562YGG	32	2	mean	ChIP-seq:H3K9ac:Karpas-422
550	1	ENCFF241THM	32	2	mean	ChIP-seq:H3K27me3:dorsolateral prefrontal cortex
551	1	ENCFF097PKF	32	2	mean	ChIP-seq:CTCF:dorsolateral prefrontal cortex
552	1	ENCFF113TGJ	32	2	mean	ChIP-seq:H3K27me3:dorsolateral prefrontal cortex
553	1	ENCFF513LTJ	32	2	mean	ChIP-seq:H3K4me3:dorsolateral prefrontal cortex
554	1	ENCFF932GDV	32	2	mean	ChIP-seq:CTCF:retinal pigment epithelial cell
555	1	ENCFF630BJO	32	2	mean	ChIP-seq:H3K4me3:BLaER1
556	1	ENCFF950OJC	32	2	mean	ChIP-seq:H3K4me3:BLaER1
557	1	ENCFF941KDP	32	2	mean	ChIP-seq:H3K4me3:dorsolateral prefrontal cortex
558	1	ENCFF506OJS	32	2	mean	ChIP-seq:CTCF:dorsolateral prefrontal cortex
559	1	ENCFF359SOT	32	2	mean	ChIP-seq:IRF3:GM12878
560	1	ENCFF957XPY	32	2	mean	DNase-seq::naive B cell
561	1	ENCFF344DQB	32	2	mean	ChIP-seq:H3K9ac:parathyroid adenoma
562	1	ENCFF473MFT	32	2	mean	ChIP-seq:CTCF:dorsolateral prefrontal cortex
563	1	ENCFF589EOK	32	2	mean	ChIP-seq:H3K4me3:dorsolateral prefrontal cortex
564	1	ENCFF879QTR	32	2	mean	DNase-seq::CD4-positive, alpha-beta memory T cell
565	1	ENCFF894IET	32	2	mean	ChIP-seq:H3K27ac:dorsolateral prefrontal cortex
566	1	ENCFF572IBD	32	2	mean	ChIP-seq:H3K9me3:HCT116
567	1	ENCFF058HYJ	32	2	mean	ChIP-seq:H2AFZ:OCI-LY1
568	1	ENCFF103NZN	32	2	mean	ChIP-seq:SMAD2:K562
569	1	ENCFF969WDE	32	2	mean	DNase-seq::tongue
570	1	ENCFF217BRF	32	2	mean	ChIP-seq:ZC3H11A:A549
571	1	ENCFF279NVO	32	2	mean	ChIP-seq:ZBED1:K562
572	1	ENCFF366QUC	32	2	mean	ChIP-seq:H3K4me2:PC-3
573	1	ENCFF884FCA	32	2	mean	ChIP-seq:CTCF:OCI-LY3
574	1	ENCFF231SWT	32	2	mean	ChIP-seq:MAZ:A549
575	1	ENCFF145VYV	32	2	mean	ChIP-seq:H3K27me3:dorsolateral prefrontal cortex
576	1	ENCFF297TMT	32	2	mean	ChIP-seq:H3K36me3:SK-N-MC
577	1	ENCFF058DKZ	32	2	mean	ChIP-seq:H3K4me1:mucosa of descending colon
578	1	ENCFF041GZH	32	2	mean	ChIP-seq:H3K9me2:OCI-LY1
579	1	ENCFF408SFF	32	2	mean	ChIP-seq:H3K4me3:heart left ventricle
580	1	ENCFF841ILF	32	2	mean	DNase-seq::colonic mucosa
581	1	ENCFF630DPK	32	2	mean	ChIP-seq:TAF1:PFSK-1
582	1	ENCFF598ZPM	32	2	mean	ChIP-seq:GTF2F1:HepG2
583	1	ENCFF780NVL	32	2	mean	ChIP-seq:H3K79me2:HCT116
584	1	ENCFF404PQG	32	2	mean	ChIP-seq:H3K4me1:CD14-positive monocyte
585	1	ENCFF197IYF	32	2	mean	ChIP-seq:H3K4me2:OCI-LY1
586	1	ENCFF324KNS	32	2	mean	ChIP-seq:CTCF:dorsolateral prefrontal cortex
587	1	ENCFF664XYP	32	2	mean	ChIP-seq:H3K27ac:dorsolateral prefrontal cortex
588	1	ENCFF720ZBZ	32	2	mean	DNase-seq::amniotic epithelial cell
589	1	ENCFF627YBQ	32	2	mean	ChIP-seq:H3K27ac:parathyroid adenoma
590	1	ENCFF573SEP	32	2	mean	ChIP-seq:CTCF:fibroblast of the aortic adventitia
591	1	ENCFF049NJM	32	2	mean	ChIP-seq:H3K9me3:Karpas-422
592	1	ENCFF423VMJ	32	2	mean	ChIP-seq:H3K9me3:fibroblast of lung
593	1	ENCFF940UDI	32	2	mean	ChIP-seq:EZH2:fibroblast of lung
594	1	ENCFF573NKX	32	2	mean	DNase-seq::H1
595	1	ENCFF338OKF	32	2	mean	ChIP-seq:H3K79me2:fibroblast of dermis
596	1	ENCFF090OSN	32	2	mean	ChIP-seq:SUZ12:H1
597	1	ENCFF534XKP	32	2	mean	ChIP-seq:USF1:K562
598	1	ENCFF069CDV	32	2	mean	DNase-seq::T-helper 2 cell
599	1	ENCFF942TZX	32	2	mean	ChIP-seq:POLR2A:H1
600	1	ENCFF142JJX	32	2	mean	ChIP-seq:H4K20me1:Karpas-422
601	1	ENCFF925NYR	32	2	mean	ChIP-seq:ZEB1:HepG2
602	1	ENCFF131PJM	32	2	mean	ChIP-seq:SRF:H1
603	1	ENCFF520MAO	32	2	mean	DNase-seq::cerebellum
604	1	ENCFF889EXI	32	2	mean	ChIP-seq:H3K27me3:HeLa-S3
605	1	ENCFF235DOX	32	2	mean	ChIP-seq:H3F3A:OCI-LY1
606	1	ENCFF242HBJ	32	2	mean	ChIP-seq:POLR2AphosphoS5:GM12892
607	1	ENCFF738JXM	32	2	mean	ChIP-seq:H3K4me1:DND-41
608	1	ENCFF469WXU	32	2	mean	ChIP-seq:TAF1:HepG2
609	1	ENCFF073DJT	32	2	mean	ChIP-seq:H4K20me1:GM12878
610	1	ENCFF838EZP	32	2	mean	ChIP-seq:MYC:A549
611	1	ENCFF269OPL	32	2	mean	ChIP-seq:CTCF:H1
612	1	ENCFF399EMA	32	2	mean	ChIP-seq:SETDB1:K562
613	1	ENCFF701GHA	32	2	mean	ChIP-seq:H3K9me3:GM12878
614	1	ENCFF912YZU	32	2	mean	ChIP-seq:POLR2AphosphoS2:A549
615	1	ENCFF203RMD	32	2	mean	ChIP-seq:CTCF:MCF-7
616	1	ENCFF612OPU	32	2	mean	ChIP-seq:H3K27me3:osteoblast
617	1	ENCFF319WVD	32	2	mean	ChIP-seq:RFX1:MCF-7
618	1	ENCFF416PCN	32	2	mean	ChIP-seq:RFX5:K562
619	1	ENCFF472ZXZ	32	2	mean	ChIP-seq:KAT2B:K562
620	1	ENCFF086MWH	32	2	mean	DNase-seq::LNCaP clone FGC
621	1	ENCFF326XDV	32	2	mean	ChIP-seq:H3K4me1:angular gyrus
622	1	ENCFF355XZY	32	2	mean	ChIP-seq:RNF2:HepG2
623	1	ENCFF740KQG	32	2	mean	DNase-seq::HS-5
624	1	ENCFF922FKY	32	2	mean	ChIP-seq:CTBP1:MCF-7
625	1	ENCFF289JJB	32	2	mean	ChIP-seq:CTCF:GM10266
626	1	ENCFF648UWI	32	2	mean	ChIP-seq:CTCF:GM10266
627	1	ENCFF323ASO	32	2	mean	ChIP-seq:MAX:HeLa-S3
628	1	ENCFF382ECL	32	2	mean	ChIP-seq:IRF3:HeLa-S3
629	1	ENCFF154VRZ	32	2	mean	ChIP-seq:H3K36me3:HUES48
630	1	ENCFF452ZQC	32	2	mean	ChIP-seq:H3K9ac:CD14-positive monocyte
631	1	ENCFF396FJF	32	2	mean	ChIP-seq:ATF2:GM12878
632	1	ENCFF361BTT	32	2	mean	DNase-seq::fibroblast of dermis
633	1	ENCFF792GCM	32	2	mean	ChIP-seq:H3K27me3:bronchial epithelial cell
634	1	ENCFF802APU	32	2	mean	ChIP-seq:BHLHE40:HepG2
635	1	ENCFF666HNE	32	2	mean	ChIP-seq:RBBP5:H1
636	1	ENCFF985CVI	32	2	mean	ChIP-seq:H3K36me3:H1
637	1	ENCFF941MWX	32	2	mean	ChIP-seq:H3K4me3:CD4-positive, alpha-beta memory T cell
638	1	ENCFF676NJH	32	2	mean	ChIP-seq:CTCF:fibroblast of villous mesenchyme
639	1	ENCFF036THF	32	2	mean	ChIP-seq:SRSF4:HepG2
640	1	ENCFF302RLS	32	2	mean	ChIP-seq:SRSF4:HepG2
641	1	ENCFF957YRD	32	2	mean	ChIP-seq:POLR2AphosphoS2:K562
642	1	ENCFF061YNT	32	2	mean	ChIP-seq:SAP30:K562
643	1	ENCFF059EBB	32	2	mean	ChIP-seq:PHF8:H1
644	1	ENCFF045UTN	32	2	mean	ChIP-seq:H3K36me3:mammary epithelial cell
645	1	ENCFF503FPF	32	2	mean	ChIP-seq:MAX:K562
646	1	ENCFF048EJE	32	2	mean	ChIP-seq:H3K4me1:HCT116
647	1	ENCFF771GNB	32	2	mean	ChIP-seq:H3K27ac:H1
648	1	ENCFF883SLT	32	2	mean	ChIP-seq:H2AFZ:HeLa-S3
649	1	ENCFF927QIZ	32	2	mean	DNase-seq::smooth muscle cell of the brain vasculature
650	1	ENCFF477FIG	32	2	mean	ChIP-seq:H4K20me1:CD14-positive monocyte
651	1	ENCFF661KVS	32	2	mean	ChIP-seq:CTCF:fibroblast of dermis
652	1	ENCFF753ZAB	32	2	mean	ChIP-seq:H3K4me1:H1
653	1	ENCFF159UNQ	32	2	mean	ChIP-seq:REST:HepG2
654	1	ENCFF445MEH	32	2	mean	ChIP-seq:WHSC1:K562
655	1	ENCFF441LTE	32	2	mean	ChIP-seq:ATF7:GM12878
656	1	ENCFF711ZHA	32	2	mean	ChIP-seq:USF2:HeLa-S3
657	1	ENCFF650LHK	32	2	mean	ChIP-seq:HDAC8:K562
658	1	ENCFF464HYN	32	2	mean	ChIP-seq:H3K9me3:Panc1
659	1	ENCFF992RSV	32	2	mean	ChIP-seq:ZNF274:NT2/D1
660	1	ENCFF782MKR	32	2	mean	ChIP-seq:EZH2:myotube
661	1	ENCFF679VOH	32	2	mean	ChIP-seq:H3K27me3:neuron
662	1	ENCFF960FMM	32	2	mean	DNase-seq::GM12878
663	1	ENCFF143MXL	32	2	mean	ChIP-seq:GABPA:HeLa-S3
664	1	ENCFF493VUL	32	2	mean	ChIP-seq:H3K27ac:HepG2
665	1	ENCFF916ZKF	32	2	mean	ChIP-seq:CTCF:GM23338
666	1	ENCFF937SCV	32	2	mean	ChIP-seq:H3K4me2:DND-41
667	1	ENCFF167KPF	32	2	mean	ChIP-seq:IRF4:GM12878
668	1	ENCFF865LSX	32	2	mean	ChIP-seq:H3K4me1:mammary epithelial cell
669	1	ENCFF113XMX	32	2	mean	ChIP-seq:H3K4me1:neuron
670	1	ENCFF807IGB	32	2	mean	DNase-seq::GM19239
671	1	ENCFF915KQY	32	2	mean	DNase-seq::epithelial cell of esophagus
672	1	ENCFF449LNO	32	2	mean	ChIP-seq:H4K20me1:HepG2
673	1	ENCFF375KUG	32	2	mean	ChIP-seq:NFATC3:K562
674	1	ENCFF614ARK	32	2	mean	DNase-seq::HPDE6-E6E7
675	1	ENCFF280TWT	32	2	mean	ChIP-seq:POLR2A:erythroblast
676	1	ENCFF898SKS	32	2	mean	ChIP-seq:H3K4me3:mucosa of stomach
677	1	ENCFF366FJA	32	2	mean	ChIP-seq:H3K27me3:GM23338
678	1	ENCFF764IMQ	32	2	mean	ChIP-seq:H3K27me3:effector memory CD4-positive, alpha-beta T cell
679	1	ENCFF902BPJ	32	2	mean	ChIP-seq:WRNIP1:GM12878
680	1	ENCFF294RCE	32	2	mean	ChIP-seq:H3K4me3:caudate nucleus
681	1	ENCFF316HOF	32	2	mean	ChIP-seq:RCOR1:HepG2
682	1	ENCFF859OSR	32	2	mean	DNase-seq::NCI-H226
683	1	ENCFF137OYR	32	2	mean	ChIP-seq:POLR2A:Raji
684	1	ENCFF663YXL	32	2	mean	ChIP-seq:CUX1:MCF-7
685	1	ENCFF167ECI	32	2	mean	ChIP-seq:MAX:GM12878
686	1	ENCFF810XRY	32	2	mean	ChIP-seq:EBF1:GM12878
687	1	ENCFF376SFG	32	2	mean	ChIP-seq:KDM1A:K562
688	1	ENCFF153YIM	32	2	mean	ChIP-seq:CEBPZ:GM12878
689	1	ENCFF906KGM	32	2	mean	ChIP-seq:CREB1:GM12878
690	1	ENCFF126KRU	32	2	mean	ChIP-seq:MXI1:H1
691	1	ENCFF753NRX	32	2	mean	ChIP-seq:TRIM28:HEK293
692	1	ENCFF337MYH	32	2	mean	ChIP-seq:E2F4:GM12878
693	1	ENCFF298FXY	32	2	mean	DNase-seq::RPMI8226
694	1	ENCFF413IOT	32	2	mean	ChIP-seq:SETDB1:K562
695	1	ENCFF437YBP	32	2	mean	ChIP-seq:H3K4me1:iPS-15b
696	1	ENCFF794WMH	32	2	mean	DNase-seq::Jurkat, Clone E6-1
697	1	ENCFF829SGH	32	2	mean	ChIP-seq:ZNF24:K562
698	1	ENCFF462GDD	32	2	mean	ChIP-seq:EP300:GM12878
699	1	ENCFF221XWN	32	2	mean	ChIP-seq:H3K4me3:naive thymus-derived CD4-positive, alpha-beta T cell
700	1	ENCFF725AOB	32	2	mean	ChIP-seq:MYC:MCF-7
701	1	ENCFF110STE	32	2	mean	ChIP-seq:ELK4:HEK293
702	1	ENCFF761KND	32	2	mean	ChIP-seq:H3K36me3:caudate nucleus
703	1	ENCFF349JNY	32	2	mean	ChIP-seq:H3K36me3:skeletal muscle tissue
704	1	ENCFF533LRJ	32	2	mean	ChIP-seq:H3K36me3:HeLa-S3
705	1	ENCFF152FJU	32	2	mean	ChIP-seq:CTCF:HeLa-S3
706	1	ENCFF679QGQ	32	2	mean	ChIP-seq:CTCF:keratinocyte
707	1	ENCFF120BNO	32	2	mean	ChIP-seq:GATA3:MCF-7
708	1	ENCFF904IOY	32	2	mean	ChIP-seq:H3K4me1:ectodermal cell
709	1	ENCFF339WQF	32	2	mean	ChIP-seq:H3K36me3:CD4-positive, CD25-positive, alpha-beta regulatory T cell
710	1	ENCFF928GWT	32	2	mean	ChIP-seq:HDAC6:K562
711	1	ENCFF544JZC	32	2	mean	ChIP-seq:H3K36me3:Panc1
712	1	ENCFF076RXN	32	2	mean	ChIP-seq:H3K4me1:layer of hippocampus
713	1	ENCFF873VZC	32	2	mean	ChIP-seq:H3K79me2:DND-41
714	1	ENCFF205VWG	32	2	mean	ChIP-seq:H3K4me3:CD4-positive, CD25-positive, alpha-beta regulatory T cell
715	1	ENCFF940QYX	32	2	mean	ChIP-seq:POLR2A:NB4
716	1	ENCFF810GZK	32	2	mean	ChIP-seq:CTCF:placenta
717	1	ENCFF377MGD	32	2	mean	ChIP-seq:H3K4me1:heart right ventricle
718	1	ENCFF150WYF	32	2	mean	ChIP-seq:H3K27ac:right lobe of liver
719	1	ENCFF370SUW	32	2	mean	ChIP-seq:H3K9me3:mesenchymal stem cell
720	1	ENCFF213GVI	32	2	mean	ChIP-seq:H3K4me2:GM12878
721	1	ENCFF463IKW	32	2	mean	ChIP-seq:NR2F1:K562
722	1	ENCFF943FNS	32	2	mean	ChIP-seq:H3K4me3:SK-N-SH
723	1	ENCFF094ZKB	32	2	mean	ChIP-seq:H3K36me3:HepG2
724	1	ENCFF310ZPD	32	2	mean	ChIP-seq:RFX1:MCF-7
725	1	ENCFF207RBY	32	2	mean	ChIP-seq:GTF2F1:H1
726	1	ENCFF254FBO	32	2	mean	ChIP-seq:H3K4me1:rectal smooth muscle tissue
727	1	ENCFF506KKF	32	2	mean	DNase-seq::GM20000
728	1	ENCFF140GVM	32	2	mean	DNase-seq::8988T
729	1	ENCFF959KBD	32	2	mean	ChIP-seq:MAFK:H1
730	1	ENCFF097YGG	32	2	mean	ChIP-seq:MXI1:IMR-90
731	1	ENCFF189XAO	32	2	mean	ChIP-seq:MAFK:GM12878
732	1	ENCFF270GJA	32	2	mean	DNase-seq::frontal cortex
733	1	ENCFF768ZCO	32	2	mean	ChIP-seq:POLR2A:K562
734	1	ENCFF042HPQ	32	2	mean	ChIP-seq:SRF:GM12878
735	1	ENCFF521ROX	32	2	mean	ChIP-seq:POLR2AphosphoS5:HL-60
736	1	ENCFF231ZSK	32	2	mean	ChIP-seq:H3K4me3:mammary epithelial cell
737	1	ENCFF992GSC	32	2	mean	ChIP-seq:H2AFZ:GM12878
738	1	ENCFF454EPB	32	2	mean	ChIP-seq:BRF1:HeLa-S3
739	1	ENCFF481JTD	32	2	mean	ChIP-seq:ELF1:HCT116
740	1	ENCFF035TZA	32	2	mean	ChIP-seq:HNF4G:HepG2
741	1	ENCFF101QGI	32	2	mean	ChIP-seq:SIRT6:H1
742	1	ENCFF704HAX	32	2	mean	ChIP-seq:FOSL2:MCF-7
743	1	ENCFF739TLM	32	2	mean	DNase-seq::OCI-LY7
744	1	ENCFF244KAP	32	2	mean	ChIP-seq:RAD21:A549
745	1	ENCFF427ZFR	32	2	mean	ChIP-seq:H4K20me1:DND-41
746	1	ENCFF433VSV	32	2	mean	ChIP-seq:CTCF:K562
747	1	ENCFF568SNH	32	2	mean	ChIP-seq:MXI1:GM12878
748	1	ENCFF779VWT	32	2	mean	ChIP-seq:CTCF:Caco-2
749	1	ENCFF877ZYR	32	2	mean	ChIP-seq:CTCF:MCF-7
750	1	ENCFF933EUW	32	2	mean	DNase-seq::GM12891
751	1	ENCFF273FRL	32	2	mean	ChIP-seq:CHD2:HeLa-S3
752	1	ENCFF423BSK	32	2	mean	ChIP-seq:EP300:HeLa-S3
753	1	ENCFF551PHK	32	2	mean	ChIP-seq:H3K36me3:naive thymus-derived CD4-positive, alpha-beta T cell
754	1	ENCFF836TBC	32	2	mean	ChIP-seq:H3K4me3:osteoblast
755	1	ENCFF882IGC	32	2	mean	ChIP-seq:H3K4me1:radial glial cell
756	1	ENCFF587CFY	32	2	mean	ChIP-seq:CTCF:GM12874
757	1	ENCFF348PTZ	32	2	mean	ChIP-seq:H3K9me3:layer of hippocampus
758	1	ENCFF845HTM	32	2	mean	ChIP-seq:MXI1:K562
759	1	ENCFF715ZZY	32	2	mean	ChIP-seq:H3K27ac:naive thymus-derived CD4-positive, alpha-beta T cell
760	1	ENCFF781VOB	32	2	mean	DNase-seq::heart
761	1	ENCFF812QEX	32	2	mean	ChIP-seq:H3K4me3:astrocyte of the spinal cord
762	1	ENCFF386AWZ	32	2	mean	ChIP-seq:PYGO2:K562
763	1	ENCFF970NEI	32	2	mean	ChIP-seq:FOSL1:K562
764	1	ENCFF215ASJ	32	2	mean	ChIP-seq:H3K27ac:HUES48
765	1	ENCFF729MYP	32	2	mean	ChIP-seq:H3K4me1:mid-neurogenesis radial glial cells
766	1	ENCFF573BYG	32	2	mean	ChIP-seq:H3K4me3:adipocyte
767	1	ENCFF611QUA	32	2	mean	ChIP-seq:H3K27me3:mid-neurogenesis radial glial cells
768	1	ENCFF375UUK	32	2	mean	ChIP-seq:H3K4me3:endocrine pancreas
769	1	ENCFF134COA	32	2	mean	DNase-seq::MCF-7
770	1	ENCFF616QFZ	32	2	mean	ChIP-seq:POLR2A:HepG2
771	1	ENCFF061RQB	32	2	mean	ChIP-seq:H3K4me1:duodenal mucosa
772	1	ENCFF917MYQ	32	2	mean	ChIP-seq:CTCF:AG04450
773	1	ENCFF948PMW	32	2	mean	ChIP-seq:H3K79me2:fibroblast of lung
774	1	ENCFF336QBY	32	2	mean	ChIP-seq:H3K4me1:kidney
775	1	ENCFF087SMW	32	2	mean	ChIP-seq:H3K9ac:heart
776	1	ENCFF253XZP	32	2	mean	ChIP-seq:STAT5A:K562
777	1	ENCFF795DJP	32	2	mean	ChIP-seq:H3K27me3:heart
778	1	ENCFF757LRW	32	2	mean	ChIP-seq:CTCF:AG09309
779	1	ENCFF694IEU	32	2	mean	DNase-seq::H7
780	1	ENCFF241BAF	32	2	mean	DNase-seq::dermis blood vessel endothelial cell
781	1	ENCFF408KTS	32	2	mean	ChIP-seq:MAFK:K562
782	1	ENCFF730XEF	32	2	mean	ChIP-seq:MAFF:HepG2
783	1	ENCFF036RHZ	32	2	mean	ChIP-seq:H3K36me3:neutrophil
784	1	ENCFF973LTF	32	2	mean	ChIP-seq:H3K27me3:substantia nigra
785	1	ENCFF491KPO	32	2	mean	ChIP-seq:H3K27ac:ACC112
786	1	ENCFF462VWT	32	2	mean	ChIP-seq:ZNF384:GM12878
787	1	ENCFF627AZY	32	2	mean	DNase-seq::HL-60
788	1	ENCFF993VSK	32	2	mean	ChIP-seq:YY1:GM12892
789	1	ENCFF163QKN	32	2	mean	ChIP-seq:H3K27me3:MCF-7
790	1	ENCFF969IEM	32	2	mean	ChIP-seq:H3K36me3:neuroepithelial stem cell
791	1	ENCFF687AAQ	32	2	mean	DNase-seq::glomerular visceral epithelial cell
792	1	ENCFF297OSJ	32	2	mean	ChIP-seq:RCOR1:IMR-90
793	1	ENCFF831GAC	32	2	mean	ChIP-seq:H3K36me3:MM.1S
794	1	ENCFF389PZY	32	2	mean	DNase-seq::CD14-positive monocyte
795	1	ENCFF587ZMX	32	2	mean	ChIP-seq:SP1:HCT116
796	1	ENCFF067NZD	32	2	mean	ChIP-seq:E2F6:H1
797	1	ENCFF243QQE	32	2	mean	DNase-seq::frontal cortex
798	1	ENCFF345QSP	32	2	mean	ChIP-seq:H3K36me3:GM12878
799	1	ENCFF331PBR	32	2	mean	DNase-seq::KBM-7
800	1	ENCFF810SBI	32	2	mean	ChIP-seq:POLR2A:HepG2
801	1	ENCFF839EGC	32	2	mean	DNase-seq::keratinocyte
802	1	ENCFF961NBX	32	2	mean	DNase-seq::psoas muscle
803	1	ENCFF108ADU	32	2	mean	ChIP-seq:EP300:Ishikawa
804	1	ENCFF262TFX	32	2	mean	ChIP-seq:ELK1:K562
805	1	ENCFF273NRR	32	2	mean	DNase-seq::AG10803
806	1	ENCFF783QWK	32	2	mean	ChIP-seq:TAF1:GM12878
807	1	ENCFF215ZNE	32	2	mean	ChIP-seq:H3K4me3:endothelial cell of umbilical vein
808	1	ENCFF481AMY	32	2	mean	ChIP-seq:H3K4me3:neuroepithelial stem cell
809	1	ENCFF847TNM	32	2	mean	ChIP-seq:H3K9ac:neural cell
810	1	ENCFF543XVA	32	2	mean	ChIP-seq:SIN3A:H1
811	1	ENCFF814VKZ	32	2	mean	ChIP-seq:H3K4me1:mononuclear cell
812	1	ENCFF993CDE	32	2	mean	ChIP-seq:SREBF2:GM12878
813	1	ENCFF735XLO	32	2	mean	DNase-seq::MM.1S
814	1	ENCFF143IEG	32	2	mean	ChIP-seq:USF1:HepG2
815	1	ENCFF694AJF	32	2	mean	ChIP-seq:H3K9me3:GM23248
816	1	ENCFF965ETC	32	2	mean	ChIP-seq:TBL1XR1:K562
817	1	ENCFF271CFD	32	2	mean	ChIP-seq:ZMIZ1:K562
818	1	ENCFF196UIT	32	2	mean	ChIP-seq:H3K9me3:SK-N-MC
819	1	ENCFF086CVA	32	2	mean	ChIP-seq:H3K4me3:Caco-2
820	1	ENCFF887DDV	32	2	mean	ChIP-seq:GATA1:K562
821	1	ENCFF559DZX	32	2	mean	ChIP-seq:H3K36me3:GM23248
822	1	ENCFF090EXL	32	2	mean	ChIP-seq:H3F3A:PC-9
823	1	ENCFF395HEQ	32	2	mean	DNase-seq::GM23338
824	1	ENCFF795CKA	32	2	mean	ChIP-seq:MYC:HeLa-S3
825	1	ENCFF138YNG	32	2	mean	ChIP-seq:H3K27ac:MCF-7
826	1	ENCFF829AJS	32	2	mean	ChIP-seq:MYC:GM12878
827	1	ENCFF499ZUV	32	2	mean	ChIP-seq:CREB1:H1
828	1	ENCFF087SAL	32	2	mean	ChIP-seq:BHLHE40:HepG2
829	1	ENCFF441IMJ	32	2	mean	ChIP-seq:TCF3:GM12878
830	1	ENCFF347XRS	32	2	mean	ChIP-seq:H3K9me3:mid-neurogenesis radial glial cells
831	1	ENCFF435JDA	32	2	mean	DNase-seq::germinal center
832	1	ENCFF132XZK	32	2	mean	ChIP-seq:EGR1:HCT116
833	1	ENCFF004ZMA	32	2	mean	ChIP-seq:RCOR1:K562
834	1	ENCFF268ZPN	32	2	mean	ChIP-seq:CTCF:K562
835	1	ENCFF124JSL	32	2	mean	ChIP-seq:CHD1:IMR-90
836	1	ENCFF659HNT	32	2	mean	ChIP-seq:H3K4me3:GM06990
837	1	ENCFF009TCA	32	2	mean	ChIP-seq:GABPA:K562
838	1	ENCFF717SGH	32	2	mean	ChIP-seq:MAX:HCT116
839	1	ENCFF280XMB	32	2	mean	ChIP-seq:H3K79me2:GM23338
840	1	ENCFF542QZY	32	2	mean	ChIP-seq:JUN:HeLa-S3
841	1	ENCFF444RAO	32	2	mean	ChIP-seq:H3K4me3:HL-60
842	1	ENCFF624CCK	32	2	mean	DNase-seq::hematopoietic multipotent progenitor cell
843	1	ENCFF472DRE	32	2	mean	DNase-seq::Caco-2
844	1	ENCFF835EPA	32	2	mean	ChIP-seq:NFYA:HeLa-S3
845	1	ENCFF260PDO	32	2	mean	ChIP-seq:SUZ12:NT2/D1
846	1	ENCFF833GJC	32	2	mean	ChIP-seq:CUX1:GM12878
847	1	ENCFF834GYB	32	2	mean	ChIP-seq:THAP1:K562
848	1	ENCFF277OSB	32	2	mean	ChIP-seq:H3K4me3:keratinocyte
849	1	ENCFF081AYT	32	2	mean	ChIP-seq:RAD21:liver
850	1	ENCFF414ZRR	32	2	mean	ChIP-seq:H3K9ac:OCI-LY1
851	1	ENCFF327XJC	32	2	mean	ChIP-seq:H3K9ac:MCF-7
852	1	ENCFF536FAH	32	2	mean	ChIP-seq:H3K4me2:MM.1S
853	1	ENCFF078BRY	32	2	mean	DNase-seq::EH
854	1	ENCFF703JAD	32	2	mean	ChIP-seq:REST:Panc1
855	1	ENCFF409RVF	32	2	mean	ChIP-seq:CTCF:A549
856	1	ENCFF214WBY	32	2	mean	ChIP-seq:H3K36me3:HepG2
857	1	ENCFF697TWO	32	2	mean	ChIP-seq:POLR2A:K562
858	1	ENCFF603JTC	32	2	mean	DNase-seq::AG09309
859	1	ENCFF231ZGI	32	2	mean	ChIP-seq:SYNCRIP:HepG2
860	1	ENCFF938APE	32	2	mean	ChIP-seq:SYNCRIP:HepG2
861	1	ENCFF337RSO	32	2	mean	ChIP-seq:H3K36me3:BJ
862	1	ENCFF947PKH	32	2	mean	DNase-seq::astrocyte of the hippocampus
863	1	ENCFF291LQB	32	2	mean	DNase-seq::GM23248
864	1	ENCFF404COW	32	2	mean	ChIP-seq:RAD51:K562
865	1	ENCFF884FUT	32	2	mean	ChIP-seq:H3K27ac:KOPT-K1
866	1	ENCFF120EAM	32	2	mean	ChIP-seq:PBX3:SK-N-SH
867	1	ENCFF350XDR	32	2	mean	DNase-seq::T-helper 2 cell
868	1	ENCFF519BJP	32	2	mean	ChIP-seq:H3K4me3:AG09309
869	1	ENCFF846TNZ	32	2	mean	ChIP-seq:H3K4me1:NT2/D1
870	1	ENCFF316ATH	32	2	mean	ChIP-seq:H3K79me2:ACC112
871	1	ENCFF780OBN	32	2	mean	ChIP-seq:U2AF1:K562
872	1	ENCFF919KKD	32	2	mean	ChIP-seq:U2AF1:K562
873	1	ENCFF466KLK	32	2	mean	DNase-seq::naive B cell
874	1	ENCFF762FZZ	32	2	mean	ChIP-seq:SRF:Ishikawa
875	1	ENCFF461RKK	32	2	mean	ChIP-seq:H3K4me3:K562
876	1	ENCFF713HCD	32	2	mean	DNase-seq::astrocyte of the cerebellum
877	1	ENCFF560KHV	32	2	mean	ChIP-seq:SIN3A:HepG2
878	1	ENCFF071GML	32	2	mean	ChIP-seq:H3K4me3:K562
879	1	ENCFF928TUI	32	2	mean	ChIP-seq:H3F3A:neural cell
880	1	ENCFF230QIM	32	2	mean	ChIP-seq:H3K4me3:LNCaP clone FGC
881	1	ENCFF905YIS	32	2	mean	ChIP-seq:FOS:HeLa-S3
882	1	ENCFF382IJE	32	2	mean	DNase-seq::C803
883	1	ENCFF701NPD	32	2	mean	DNase-seq::NT2/D1
884	1	ENCFF496HHF	32	2	mean	ChIP-seq:CTCF:GM13976
885	1	ENCFF110UOW	32	2	mean	ChIP-seq:POLR2A:GM19099
886	1	ENCFF882CUE	32	2	mean	ChIP-seq:EP300:HepG2
887	1	ENCFF866JBL	32	2	mean	DNase-seq::brain pericyte
888	1	ENCFF576HTA	32	2	mean	ChIP-seq:H3K79me2:PC-3
889	1	ENCFF910BRP	32	2	mean	ChIP-seq:H3K36me3:MCF-7
890	1	ENCFF182EJH	32	2	mean	ChIP-seq:H3K4me1:HCT116
891	1	ENCFF163YNA	32	2	mean	ChIP-seq:TARDBP:K562
892	1	ENCFF330JJR	32	2	mean	ChIP-seq:H3K9ac:SU-DHL-6
893	1	ENCFF293FVI	32	2	mean	ChIP-seq:MITF:K562
894	1	ENCFF371KMF	32	2	mean	ChIP-seq:TCF7:HepG2
895	1	ENCFF850TUH	32	2	mean	ChIP-seq:H3K4me2:Loucy
896	1	ENCFF935GPM	32	2	mean	ChIP-seq:EZH2:OCI-LY1
897	1	ENCFF272CUM	32	2	mean	ChIP-seq:H3K79me2:OCI-LY3
898	1	ENCFF112BYB	32	2	mean	ChIP-seq:NEUROD1:K562
899	1	ENCFF588RPE	32	2	mean	DNase-seq::umbilical cord
900	1	ENCFF706RWI	32	2	mean	ChIP-seq:ETV6:GM12878
901	1	ENCFF607TDD	32	2	mean	ChIP-seq:H3K27me3:parathyroid adenoma
902	1	ENCFF945ZDJ	32	2	mean	ChIP-seq:TFAP4:HepG2
903	1	ENCFF320OIL	32	2	mean	ChIP-seq:MAFF:HeLa-S3
904	1	ENCFF613UIY	32	2	mean	ChIP-seq:H3K9me2:PC-9
905	1	ENCFF027QAE	32	2	mean	ChIP-seq:RAD21:HCT116
906	1	ENCFF676EDB	32	2	mean	ChIP-seq:SUZ12:HepG2
907	1	ENCFF607UFI	32	2	mean	ChIP-seq:ZKSCAN1:K562
908	1	ENCFF074ACT	32	2	mean	ChIP-seq:ZHX1:HeLa-S3
909	1	ENCFF594LZQ	32	2	mean	ChIP-seq:ZFP36:K562
910	1	ENCFF766VME	32	2	mean	ChIP-seq:SKIL:K562
911	1	ENCFF614TYG	32	2	mean	ChIP-seq:SIN3A:K562
912	1	ENCFF078DNM	32	2	mean	ChIP-seq:CHD1:H1
913	1	ENCFF480ZQT	32	2	mean	ChIP-seq:PBX3:GM12878
914	1	ENCFF418SWS	32	2	mean	ChIP-seq:H3K36me3:ACC112
915	1	ENCFF091VAC	32	2	mean	ChIP-seq:HCFC1:HepG2
916	1	ENCFF945EGX	32	2	mean	ChIP-seq:MLLT1:K562
917	1	ENCFF775AQV	32	2	mean	ChIP-seq:SMC3:IMR-90
918	1	ENCFF088FWS	32	2	mean	ChIP-seq:SAFB:K562
919	1	ENCFF960ZBN	32	2	mean	ChIP-seq:SAFB:K562
920	1	ENCFF868ATY	32	2	mean	ChIP-seq:H3K79me2:SU-DHL-6
921	1	ENCFF979CVF	32	2	mean	ChIP-seq:PRPF4:HepG2
922	1	ENCFF774ZZA	32	2	mean	ChIP-seq:PRPF4:HepG2
923	1	ENCFF718LDV	32	2	mean	ChIP-seq:H3K36me3:OCI-LY1
924	1	ENCFF138DZK	32	2	mean	DNase-seq::Caki2
925	1	ENCFF442MRI	32	2	mean	ChIP-seq:BMI1:K562
926	1	ENCFF183CGU	32	2	mean	ChIP-seq:H3K9me3:OCI-LY7
927	1	ENCFF872RQB	32	2	mean	ChIP-seq:EZH2phosphoT487:SU-DHL-6
928	1	ENCFF366GLZ	32	2	mean	ChIP-seq:H4K20me1:MCF-7
929	1	ENCFF045XJM	32	2	mean	ChIP-seq:ELK1:MCF-7
930	1	ENCFF596IMK	32	2	mean	ChIP-seq:H3K36me3:neural cell
931	1	ENCFF163JPZ	32	2	mean	ChIP-seq:ZHX1:K562
932	1	ENCFF565RRW	32	2	mean	ChIP-seq:H3K4me3:MM.1S
933	1	ENCFF506JRP	32	2	mean	ChIP-seq:H3K9me2:PC-3
934	1	ENCFF079XTH	32	2	mean	ChIP-seq:ELK1:IMR-90
935	1	ENCFF803ZZJ	32	2	mean	ChIP-seq:EZH2phosphoT487:DOHH2
936	1	ENCFF469NQU	32	2	mean	ChIP-seq:CTCF:HCT116
937	1	ENCFF603BHK	32	2	mean	ChIP-seq:H3K36me3:Karpas-422
938	1	ENCFF826KSA	32	2	mean	ChIP-seq:ZHX2:HepG2
939	1	ENCFF329PPX	32	2	mean	ChIP-seq:H4K20me1:OCI-LY3
940	1	ENCFF475BKW	32	2	mean	ChIP-seq:SP1:K562
941	1	ENCFF965IZE	32	2	mean	ChIP-seq:RNF2:K562
942	1	ENCFF313SOS	32	2	mean	ChIP-seq:PRPF4:K562
943	1	ENCFF588AWO	32	2	mean	ChIP-seq:PRPF4:K562
944	1	ENCFF867IFW	32	2	mean	ChIP-seq:H4K20me1:OCI-LY7
945	1	ENCFF662YFN	32	2	mean	ChIP-seq:USF2:IMR-90
946	1	ENCFF699SCW	32	2	mean	ChIP-seq:H3K4me3:neural cell
947	1	ENCFF757FDG	32	2	mean	ChIP-seq:MAFK:A549
948	1	ENCFF389GKU	32	2	mean	ChIP-seq:CTCF:HFF-Myc
949	1	ENCFF355HLH	32	2	mean	ChIP-seq:H3K9ac:NT2/D1
950	1	ENCFF243NOG	32	2	mean	ChIP-seq:CHD2:HepG2
951	1	ENCFF633HPJ	32	2	mean	ChIP-seq:CTCF:mammary epithelial cell
952	1	ENCFF258OHN	32	2	mean	ChIP-seq:TEAD4:HepG2
953	1	ENCFF488ACD	32	2	mean	ChIP-seq:H3K36me3:parathyroid adenoma
954	1	ENCFF149XND	32	2	mean	ChIP-seq:RELA:GM12878
955	1	ENCFF524MAQ	32	2	mean	ChIP-seq:H3K4me2:neural cell
956	1	ENCFF825NYX	32	2	mean	ChIP-seq:H2AFZ:parathyroid adenoma
957	1	ENCFF372FJT	32	2	mean	ChIP-seq:NFIC:Ishikawa
958	1	ENCFF527YHZ	32	2	mean	ChIP-seq:MAX:H1
959	1	ENCFF558LSB	32	2	mean	ChIP-seq:H3K9ac:HCT116
960	1	ENCFF125UYZ	32	2	mean	ChIP-seq:CTCF:Loucy
961	1	ENCFF099JWF	32	2	mean	ChIP-seq:H3K4me3:ACC112
962	1	ENCFF286IOU	32	2	mean	ChIP-seq:FOXK2:K562
963	1	ENCFF598REF	32	2	mean	ChIP-seq:ZFP36:A549
964	1	ENCFF560VXL	32	2	mean	ChIP-seq:ATF7:K562
965	1	ENCFF418FGI	32	2	mean	ChIP-seq:H3F3A:DOHH2
966	1	ENCFF485QCZ	32	2	mean	ChIP-seq:POLR2AphosphoS2:GM12878
967	1	ENCFF516QHD	32	2	mean	ChIP-seq:FOS:IMR-90
968	1	ENCFF197ASC	32	2	mean	ChIP-seq:SPI1:GM12878
969	1	ENCFF085XIV	32	2	mean	ChIP-seq:RFX5:MCF-7
970	1	ENCFF927SJG	32	2	mean	DNase-seq::epithelial cell of proximal tubule
971	1	ENCFF362EYK	32	2	mean	ChIP-seq:EP300:neural cell
972	1	ENCFF853QRL	32	2	mean	ChIP-seq:KAT2A:HeLa-S3
973	1	ENCFF920FLE	32	2	mean	ChIP-seq:H3K36me3:NT2/D1
974	1	ENCFF152FUE	32	2	mean	ChIP-seq:H3K36me3:OCI-LY7
975	1	ENCFF523XQO	32	2	mean	ChIP-seq:EZH2:neural cell
976	1	ENCFF207XOH	32	2	mean	ChIP-seq:POLR2A:GM19193
977	1	ENCFF542OFH	32	2	mean	ChIP-seq:PML:K562
978	1	ENCFF818QFT	32	2	mean	ChIP-seq:MTA3:GM12878
979	1	ENCFF528IJD	32	2	mean	ChIP-seq:HMGN3:K562
980	1	ENCFF812WRG	32	2	mean	ChIP-seq:H3K4me1:SK-N-MC
981	1	ENCFF435PXJ	32	2	mean	ChIP-seq:H3K27ac:Karpas-422
982	1	ENCFF805VBP	32	2	mean	ChIP-seq:H3K4me3:mammary epithelial cell
983	1	ENCFF979CMC	32	2	mean	ChIP-seq:H3K4me3:SK-N-MC
984	1	ENCFF505ZBM	32	2	mean	ChIP-seq:HSF1:MCF-7
985	1	ENCFF774XQV	32	2	mean	ChIP-seq:POLR2A:K562
986	1	ENCFF055MHI	32	2	mean	ChIP-seq:H3K27me3:Loucy
987	1	ENCFF021HPB	32	2	mean	ChIP-seq:NRF1:K562
988	1	ENCFF548BQB	32	2	mean	ChIP-seq:H3K4me1:ACC112
989	1	ENCFF110MJO	32	2	mean	ChIP-seq:RBM14:K562
990	1	ENCFF215APQ	32	2	mean	ChIP-seq:RBM14:K562
991	1	ENCFF902UDF	32	2	mean	ChIP-seq:USF1:GM12878
992	1	ENCFF979AFI	32	2	mean	ChIP-seq:H3K9me3:parathyroid adenoma
993	1	ENCFF229XIW	32	2	mean	DNase-seq::HT1080
994	1	ENCFF869COG	32	2	mean	ChIP-seq:CTCF:parathyroid adenoma
995	1	ENCFF011TYF	32	2	mean	ChIP-seq:CTCF:kidney
996	1	ENCFF716FLL	32	2	mean	ChIP-seq:H3K27ac:DOHH2
997	1	ENCFF974EPV	32	2	mean	ChIP-seq:H3K9me2:Loucy
998	1	ENCFF774NSL	32	2	mean	ChIP-seq:SRSF7:K562
999	1	ENCFF751PWV	32	2	mean	ChIP-seq:SRSF7:K562
1000	1	ENCFF512YXS	32	2	mean	ChIP-seq:HNRNPK:HepG2
1001	1	ENCFF779JTS	32	2	mean	ChIP-seq:HNRNPK:HepG2
1002	1	ENCFF447IHY	32	2	mean	ChIP-seq:CTCF:HCT116
1003	1	ENCFF549QMQ	32	2	mean	ChIP-seq:H4K20me1:KMS-11
1004	1	ENCFF883OGG	32	2	mean	ChIP-seq:H3K79me2:OCI-LY1
1005	1	ENCFF135TNI	32	2	mean	ChIP-seq:CEBPB:A549
1006	1	ENCFF707FTW	32	2	mean	ChIP-seq:POLR2AphosphoS2:HepG2
1007	1	ENCFF502BFF	32	2	mean	ChIP-seq:CTCF:lung
1008	1	ENCFF199FVG	32	2	mean	ChIP-seq:CTCF:lung
1009	1	ENCFF503QBI	32	2	mean	ChIP-seq:H3K4me3:WI38
1010	1	ENCFF225JEM	32	2	mean	ChIP-seq:NFYB:GM12878
1011	1	ENCFF331KIA	32	2	mean	ChIP-seq:H3K27ac:Panc1
1012	1	ENCFF858LIM	32	2	mean	ChIP-seq:BRCA1:H1
1013	1	ENCFF920OIG	32	2	mean	ChIP-seq:H3K4me3:NT2/D1
1014	1	ENCFF582JVP	32	2	mean	ChIP-seq:CTCF:HepG2
1015	1	ENCFF012RTQ	32	2	mean	ChIP-seq:TAF1:GM12892
1016	1	ENCFF541PUJ	32	2	mean	ChIP-seq:H3K79me2:neural cell
1017	1	ENCFF155JLL	32	2	mean	ChIP-seq:TBL1XR1:HepG2
1018	1	ENCFF365EJL	32	2	mean	ChIP-seq:ESRRA:K562
1019	1	ENCFF955PDY	32	2	mean	ChIP-seq:RFX1:HepG2
1020	1	ENCFF754VCM	32	2	mean	ChIP-seq:H3K4me2:parathyroid adenoma
1021	1	ENCFF690OPQ	32	2	mean	ChIP-seq:ATF4:K562
1022	1	ENCFF004TYK	32	2	mean	ChIP-seq:H3K36me3:colonic mucosa
1023	1	ENCFF578UND	32	2	mean	ChIP-seq:H3K27ac:layer of hippocampus
1024	1	ENCFF485XPN	32	2	mean	ChIP-seq:H3K4me3:lung
1025	1	ENCFF849LSF	32	2	mean	ChIP-seq:H3K27me3:CD4-positive, CD25-positive, alpha-beta regulatory T cell
1026	1	ENCFF168RBB	32	2	mean	ChIP-seq:KLF5:GM12878
1027	1	ENCFF999LEM	32	2	mean	ChIP-seq:H3K4me3:lung
1028	1	ENCFF610BNQ	32	2	mean	ChIP-seq:IRF3:SK-N-SH
1029	1	ENCFF332UAH	32	2	mean	DNase-seq::A172
1030	1	ENCFF794KRV	32	2	mean	ChIP-seq:H3K27ac:caudate nucleus
1031	1	ENCFF277AUO	32	2	mean	ChIP-seq:ZNF207:GM12878
1032	1	ENCFF884WBK	32	2	mean	ChIP-seq:H3K27me3:T-cell
1033	1	ENCFF762EFB	32	2	mean	ChIP-seq:TRIM22:GM12878
1034	1	ENCFF330ZTB	32	2	mean	ChIP-seq:SREBF2:A549
1035	1	ENCFF764PTI	32	2	mean	ChIP-seq:CHD2:A549
1036	1	ENCFF078RSL	32	2	mean	ChIP-seq:H3K36me3:CD4-positive, alpha-beta memory T cell
1037	1	ENCFF869VFS	32	2	mean	ChIP-seq:H3K9ac:myoepithelial cell of mammary gland
1038	1	ENCFF163MXP	32	2	mean	ChIP-seq:H3K4me3:MCF-7
1039	1	ENCFF236MRU	32	2	mean	ChIP-seq:H3K27ac:iPS-18a
1040	1	ENCFF071DNB	32	2	mean	ChIP-seq:CTCF:DOHH2
1041	1	ENCFF096GLC	32	2	mean	ChIP-seq:H3K4me3:iPS-18a
1042	1	ENCFF346YIF	32	2	mean	ChIP-seq:E2F1:K562
1043	1	ENCFF507TIA	32	2	mean	ChIP-seq:H2AFZ:neuronal stem cell
1044	1	ENCFF059ZSC	32	2	mean	ChIP-seq:ESRRA:MCF-7
1045	1	ENCFF797KZO	32	2	mean	ChIP-seq:H3K36me3:common myeloid progenitor, CD34-positive
1046	1	ENCFF165IHK	32	2	mean	ChIP-seq:DEK:HeLa-S3
1047	1	ENCFF432AWH	32	2	mean	ChIP-seq:H3K4me3:skeletal muscle tissue
1048	1	ENCFF959OJV	32	2	mean	DNase-seq::HT-29
1049	1	ENCFF248NGW	32	2	mean	ChIP-seq:H3K9me3:angular gyrus
1050	1	ENCFF712UVC	32	2	mean	DNase-seq::brain
1051	1	ENCFF537GCQ	32	2	mean	ChIP-seq:H3K27ac:common myeloid progenitor, CD34-positive
1052	1	ENCFF637PNS	32	2	mean	ChIP-seq:CBX5:K562
1053	1	ENCFF135FMF	32	2	mean	ChIP-seq:H3K9me3:kidney
1054	1	ENCFF559UPA	32	2	mean	ChIP-seq:ESRRA:A549
1055	1	ENCFF477MHK	32	2	mean	ChIP-seq:H4K20me1:PC-3
1056	1	ENCFF958NMP	32	2	mean	ChIP-seq:H3K4me3:HUES64
1057	1	ENCFF629OFA	32	2	mean	ChIP-seq:H3K4me1:HUES64
1058	1	ENCFF425KUU	32	2	mean	ChIP-seq:H3K4me1:liver
1059	1	ENCFF622SAI	32	2	mean	ChIP-seq:H3K27ac:skeletal muscle tissue
1060	1	ENCFF042ZOW	32	2	mean	ChIP-seq:H3K36me3:kidney
1061	1	ENCFF854NIT	32	2	mean	ChIP-seq:H3K36me3:neuron
1062	1	ENCFF203HIE	32	2	mean	ChIP-seq:H3K27me3:common myeloid progenitor, CD34-positive
1063	1	ENCFF624KAH	32	2	mean	ChIP-seq:H3K4me2:HCT116
1064	1	ENCFF900FHF	32	2	mean	ChIP-seq:H3K27me3:HUES64
1065	1	ENCFF612KXC	32	2	mean	ChIP-seq:H3K36me3:temporal lobe
1066	1	ENCFF939IDL	32	2	mean	ChIP-seq:H3K27me3:skeletal muscle satellite cell
1067	1	ENCFF464PAE	32	2	mean	ChIP-seq:H3K9ac:Loucy
1068	1	ENCFF514TNL	32	2	mean	ChIP-seq:CTBP1:K562
1069	1	ENCFF433VSA	32	2	mean	ChIP-seq:H3K4me1:temporal lobe
1070	1	ENCFF388OKS	32	2	mean	ChIP-seq:H3K27me3:CD4-positive, alpha-beta memory T cell
1071	1	ENCFF204IAN	32	2	mean	ChIP-seq:H3K4me1:lung
1072	1	ENCFF414APF	32	2	mean	ChIP-seq:H3K4me3:cingulate gyrus
1073	1	ENCFF729UDP	32	2	mean	ChIP-seq:KAT2B:HepG2
1074	1	ENCFF061VUA	32	2	mean	ChIP-seq:CREM:GM12878
1075	1	ENCFF107SCY	32	2	mean	ChIP-seq:H3K9me3:SU-DHL-6
1076	1	ENCFF984PLT	32	2	mean	ChIP-seq:CHD2:SK-N-SH
1077	1	ENCFF616XRO	32	2	mean	ChIP-seq:H3K4me1:myoepithelial cell of mammary gland
1078	1	ENCFF250WZP	32	2	mean	ChIP-seq:H4K20me1:Loucy
1079	1	ENCFF058RYF	32	2	mean	ChIP-seq:H3K79me2:parathyroid adenoma
1080	1	ENCFF328XVK	32	2	mean	ChIP-seq:H3K27me3:substantia nigra
1081	1	ENCFF306ZWT	32	2	mean	ChIP-seq:NCOR1:K562
1082	1	ENCFF737RAB	32	2	mean	ChIP-seq:H3K27me3:kidney
1083	1	ENCFF754PQX	32	2	mean	ChIP-seq:RFX5:A549
1084	1	ENCFF934EDQ	32	2	mean	ChIP-seq:H3K4me3:kidney
1085	1	ENCFF143OGU	32	2	mean	ChIP-seq:H3K4me2:SU-DHL-6
1086	1	ENCFF409WRK	32	2	mean	ChIP-seq:H3K4me3:brain
1087	1	ENCFF048ZLO	32	2	mean	DNase-seq::Ammon's horn
1088	1	ENCFF950XPW	32	2	mean	ChIP-seq:NFE2L2:HeLa-S3
1089	1	ENCFF226ENQ	32	2	mean	ChIP-seq:H3K36me3:neuronal stem cell
1090	1	ENCFF978HKV	32	2	mean	ChIP-seq:H3K9me3:mucosa of stomach
1091	1	ENCFF894KXX	32	2	mean	ChIP-seq:H3K9ac:kidney
1092	1	ENCFF847KTH	32	2	mean	ChIP-seq:EZH2phosphoT487:HCT116
1093	1	ENCFF005SHT	32	2	mean	ChIP-seq:H3K4me3:neuron
1094	1	ENCFF913NYR	32	2	mean	ChIP-seq:H3K4me3:CD4-positive, CD25-positive, alpha-beta regulatory T cell
1095	1	ENCFF032QHX	32	2	mean	ChIP-seq:EZH2phosphoT487:OCI-LY7
1096	1	ENCFF545HSA	32	2	mean	ChIP-seq:EZH2phosphoT487:OCI-LY7
1097	1	ENCFF359ODM	32	2	mean	ChIP-seq:H3K4me1:CD4-positive, CD25-positive, alpha-beta regulatory T cell
1098	1	ENCFF105PIB	32	2	mean	ChIP-seq:H3K4me3:HUES6
1099	1	ENCFF758WKE	32	2	mean	ChIP-seq:H3K36me3:liver
1100	1	ENCFF295DSB	32	2	mean	ChIP-seq:H3K27me3:neutrophil
1101	1	ENCFF466XVE	32	2	mean	ChIP-seq:H3K27ac:rectal smooth muscle tissue
1102	1	ENCFF375NMO	32	2	mean	ChIP-seq:H3K4me3:HUES48
1103	1	ENCFF423DJC	32	2	mean	ChIP-seq:H3K4me1:skeletal muscle tissue
1104	1	ENCFF608ZHK	32	2	mean	ChIP-seq:H3K9ac:skeletal muscle satellite cell
1105	1	ENCFF084YVV	32	2	mean	ChIP-seq:RAD21:neural cell
1106	1	ENCFF262ZVW	32	2	mean	ChIP-seq:H3K4me1:lung
1107	1	ENCFF606SLY	32	2	mean	ChIP-seq:H3K79me2:DOHH2
1108	1	ENCFF504BZA	32	2	mean	ChIP-seq:H3K36me3:rectal smooth muscle tissue
1109	1	ENCFF033SEE	32	2	mean	ChIP-seq:H3K4me3:AG04449
1110	1	ENCFF583MTT	32	2	mean	ChIP-seq:H3K4me3:temporal lobe
1111	1	ENCFF966LNR	32	2	mean	ChIP-seq:H3K4me3:caudate nucleus
1112	1	ENCFF230NYQ	32	2	mean	ChIP-seq:SIN3A:A549
1113	1	ENCFF287XKN	32	2	mean	ChIP-seq:H3K4me1:common myeloid progenitor, CD34-positive
1114	1	ENCFF193HGA	32	2	mean	ChIP-seq:EGR1:GM12878
1115	1	ENCFF933QAU	32	2	mean	ChIP-seq:FOXP2:PFSK-1
1116	1	ENCFF990TMZ	32	2	mean	ChIP-seq:TCF7L2:HeLa-S3
1117	1	ENCFF520QPY	32	2	mean	ChIP-seq:H3K9me3:common myeloid progenitor, CD34-positive
1118	1	ENCFF467BXL	32	2	mean	ChIP-seq:H3K27me3:iPS-15b
1119	1	ENCFF456KFU	32	2	mean	ChIP-seq:H3K27ac:cingulate gyrus
1120	1	ENCFF637RGD	32	2	mean	ChIP-seq:CTCF:GM12878
1121	1	ENCFF538PMW	32	2	mean	ChIP-seq:ZEB2:K562
1122	1	ENCFF979FLI	32	2	mean	DNase-seq::AG08395
1123	1	ENCFF237XUE	32	2	mean	ChIP-seq:H3K9ac:kidney
1124	1	ENCFF577SJC	32	2	mean	ChIP-seq:E4F1:K562
1125	1	ENCFF019DLM	32	2	mean	DNase-seq::pulmonary artery endothelial cell
1126	1	ENCFF969NOM	32	2	mean	ChIP-seq:H3K9me3:CD4-positive, CD25-positive, alpha-beta regulatory T cell
1127	1	ENCFF486PVE	32	2	mean	ChIP-seq:MTA3:MCF-7
1128	1	ENCFF316PAA	32	2	mean	ChIP-seq:H3K4me3:naive thymus-derived CD4-positive, alpha-beta T cell
1129	1	ENCFF235MYZ	32	2	mean	ChIP-seq:H3K36me3:skeletal muscle satellite cell
1130	1	ENCFF762JZJ	32	2	mean	ChIP-seq:H3K4me3:mesenchymal stem cell
1131	1	ENCFF088LVM	32	2	mean	ChIP-seq:H3K36me3:layer of hippocampus
1132	1	ENCFF726IEY	32	2	mean	ChIP-seq:CTCF:SU-DHL-6
1133	1	ENCFF830BXD	32	2	mean	DNase-seq::GM12865
1134	1	ENCFF744MKI	32	2	mean	ChIP-seq:H3K36me3:peripheral blood mononuclear cell
1135	1	ENCFF704QYE	32	2	mean	ChIP-seq:CTCF:HepG2
1136	1	ENCFF234RPA	32	2	mean	ChIP-seq:H3K9ac:dorsolateral prefrontal cortex
1137	1	ENCFF484WUK	32	2	mean	DNase-seq::HFF-Myc
1138	1	ENCFF064FJR	32	2	mean	ChIP-seq:H3K9ac:HUES6
1139	1	ENCFF610AWC	32	2	mean	ChIP-seq:SMC3:neural cell
1140	1	ENCFF080OCU	32	2	mean	ChIP-seq:H3K4me2:DOHH2
1141	1	ENCFF974RFY	32	2	mean	ChIP-seq:H3K4me3:mononuclear cell
1142	1	ENCFF164YIT	32	2	mean	ChIP-seq:H3K27me3:OCI-LY3
1143	1	ENCFF638YAP	32	2	mean	ChIP-seq:BHLHE40:A549
1144	1	ENCFF843DKK	32	2	mean	ChIP-seq:CEBPZ:K562
1145	1	ENCFF287XHM	32	2	mean	ChIP-seq:NRF1:K562
1146	1	ENCFF716MIY	32	2	mean	ChIP-seq:BATF:GM12878
1147	1	ENCFF501HJF	32	2	mean	ChIP-seq:NEUROD1:MCF-7
1148	1	ENCFF863ZFE	32	2	mean	ChIP-seq:GATA3:SK-N-SH
1149	1	ENCFF491XDR	32	2	mean	ChIP-seq:POLR2AphosphoS5:H1
1150	1	ENCFF416MLC	32	2	mean	ChIP-seq:CTCF:H54
1151	1	ENCFF182IYW	32	2	mean	DNase-seq::retina
1152	1	ENCFF855COE	32	2	mean	ChIP-seq:H3K4me3:OCI-LY7
1153	1	ENCFF672QKV	32	2	mean	ChIP-seq:SIX5:K562
1154	1	ENCFF408MKE	32	2	mean	ChIP-seq:CTCF:liver
1155	1	ENCFF966QFU	32	2	mean	ChIP-seq:H3K9me2:DOHH2
1156	1	ENCFF252GWY	32	2	mean	ChIP-seq:XRCC5:K562
1157	1	ENCFF117ZVV	32	2	mean	ChIP-seq:XRCC5:K562
1158	1	ENCFF481DZL	32	2	mean	ChIP-seq:H3K9me3:MCF-7
1159	1	ENCFF507CRU	32	2	mean	ChIP-seq:CTCF:MCF-7
1160	1	ENCFF512EJP	32	2	mean	ChIP-seq:H2AFZ:neural cell
1161	1	ENCFF580FEI	32	2	mean	ChIP-seq:ZNF384:HepG2
1162	1	ENCFF400TOC	32	2	mean	ChIP-seq:H3K4me3:OCI-LY1
1163	1	ENCFF002GST	32	2	mean	ChIP-seq:POLR2A:GM12878
1164	1	ENCFF487XPV	32	2	mean	ChIP-seq:H3K79me2:OCI-LY7
1165	1	ENCFF542JLP	32	2	mean	ChIP-seq:SP1:H1
1166	1	ENCFF559MJP	32	2	mean	ChIP-seq:NFYA:GM12878
1167	1	ENCFF456IAM	32	2	mean	ChIP-seq:SRF:K562
1168	1	ENCFF207YAC	32	2	mean	ChIP-seq:ZKSCAN1:HepG2
1169	1	ENCFF878CEY	32	2	mean	ChIP-seq:ELK1:A549
1170	1	ENCFF510SQD	32	2	mean	ChIP-seq:ZBTB11:MCF-7
1171	1	ENCFF906VTF	32	2	mean	ChIP-seq:SIN3A:K562
1172	1	ENCFF949XIH	32	2	mean	DNase-seq::GM19240
1173	1	ENCFF824JON	32	2	mean	ChIP-seq:TAF7:H1
1174	1	ENCFF162QJJ	32	2	mean	ChIP-seq:FOXM1:K562
1175	1	ENCFF753FWG	32	2	mean	ChIP-seq:H3K4me3:SK-N-MC
1176	1	ENCFF508XVD	32	2	mean	ChIP-seq:ATF3:K562
1177	1	ENCFF570HAR	32	2	mean	ChIP-seq:H3K9ac:MM.1S
1178	1	ENCFF926YZX	32	2	mean	ChIP-seq:NANOG:H1
1179	1	ENCFF593IBP	32	2	mean	ChIP-seq:H2AFZ:ACC112
1180	1	ENCFF167HFC	32	2	mean	DNase-seq::right kidney
1181	1	ENCFF156FHK	32	2	mean	DNase-seq::T-helper 1 cell
1182	1	ENCFF485WOV	32	2	mean	ChIP-seq:FOXK2:K562
1183	1	ENCFF444OMD	32	2	mean	ChIP-seq:POLR2A:IMR-90
1184	1	ENCFF178QDA	32	2	mean	ChIP-seq:H3K9ac:K562
1185	1	ENCFF084MCZ	32	2	mean	DNase-seq::CWRU1
1186	1	ENCFF382ELQ	32	2	mean	ChIP-seq:TAF15:HepG2
1187	1	ENCFF032BKA	32	2	mean	ChIP-seq:TAF15:HepG2
1188	1	ENCFF476QBG	32	2	mean	ChIP-seq:CBX1:K562
1189	1	ENCFF533PKM	32	2	mean	ChIP-seq:POLR2A:GM18951
1190	1	ENCFF231PXF	32	2	mean	DNase-seq::ELR
1191	1	ENCFF269AKT	32	2	mean	ChIP-seq:H3F3A:SU-DHL-6
1192	1	ENCFF146BBS	32	2	mean	ChIP-seq:EP300:SK-N-SH
1193	1	ENCFF810ZPC	32	2	mean	ChIP-seq:L3MBTL2:K562
1194	1	ENCFF202ISX	32	2	mean	ChIP-seq:SKI:HepG2
1195	1	ENCFF252SFQ	32	2	mean	ChIP-seq:H3K9ac:GM23248
1196	1	ENCFF136AOL	32	2	mean	DNase-seq::H9
1197	1	ENCFF681GUU	32	2	mean	ChIP-seq:H3K4me3:retinal pigment epithelial cell
1198	1	ENCFF103ABY	32	2	mean	ChIP-seq:HCFC1:MCF-7
1199	1	ENCFF232ANK	32	2	mean	ChIP-seq:CCNT2:K562
1200	1	ENCFF177EZI	32	2	mean	ChIP-seq:H3K79me2:NCI-H929
1201	1	ENCFF387QWN	32	2	mean	ChIP-seq:H3K79me2:NCI-H929
1202	1	ENCFF832GNG	32	2	mean	ChIP-seq:MTA2:K562
1203	1	ENCFF314JQN	32	2	mean	ChIP-seq:MAZ:K562
1204	1	ENCFF237BZX	32	2	mean	ChIP-seq:CTCF:MCF-7
1205	1	ENCFF246MOK	32	2	mean	ChIP-seq:CTCF:MCF-7
1206	1	ENCFF164TRU	32	2	mean	ChIP-seq:HDAC1:K562
1207	1	ENCFF814BPD	32	2	mean	ChIP-seq:H3K9me2:HCT116
1208	1	ENCFF728VWZ	32	2	mean	DNase-seq::dermis blood vessel endothelial cell
1209	1	ENCFF248NYP	32	2	mean	ChIP-seq:H3K4me3:Panc1
1210	1	ENCFF270ENA	32	2	mean	DNase-seq::MCF-7
1211	1	ENCFF710TOZ	32	2	mean	ChIP-seq:CBX5:GM12878
1212	1	ENCFF501AAJ	32	2	mean	ChIP-seq:MYC:K562
1213	1	ENCFF759NLF	32	2	mean	ChIP-seq:SRSF9:HepG2
1214	1	ENCFF423CSH	32	2	mean	ChIP-seq:SRSF9:HepG2
1215	1	ENCFF995SHL	32	2	mean	DNase-seq::kidney tubule cell
1216	1	ENCFF777URT	32	2	mean	ChIP-seq:U2AF2:K562
1217	1	ENCFF416EYW	32	2	mean	ChIP-seq:U2AF2:K562
1218	1	ENCFF673PEO	32	2	mean	ChIP-seq:NONO:K562
1219	1	ENCFF382KFT	32	2	mean	ChIP-seq:NONO:K562
1220	1	ENCFF578HVU	32	2	mean	ChIP-seq:SAFB2:K562
1221	1	ENCFF940JJY	32	2	mean	ChIP-seq:SAFB2:K562
1222	1	ENCFF506UNW	32	2	mean	ChIP-seq:H2AFZ:PC-3
1223	1	ENCFF499QYJ	32	2	mean	ChIP-seq:H3K9ac:PC-3
1224	1	ENCFF594RTX	32	2	mean	DNase-seq::PC-9
1225	1	ENCFF248ZPJ	32	2	mean	ChIP-seq:H3K4me3:SK-N-SH
1226	1	ENCFF543DUC	32	2	mean	ChIP-seq:H3K4me2:GM23248
1227	1	ENCFF602EOH	32	2	mean	ChIP-seq:H3K27me3:DOHH2
1228	1	ENCFF729TIJ	32	2	mean	ChIP-seq:H3K4me1:SK-N-SH
1229	1	ENCFF259JPA	32	2	mean	ChIP-seq:POU5F1:K562
1230	1	ENCFF330IIK	32	2	mean	ChIP-seq:H4K20me1:SU-DHL-6
1231	1	ENCFF238IJP	32	2	mean	ChIP-seq:H2AFZ:DOHH2
1232	1	ENCFF157RTJ	32	2	mean	ChIP-seq:HDGF:K562
1233	1	ENCFF508RXH	32	2	mean	ChIP-seq:YBX1:K562
1234	1	ENCFF203NIA	32	2	mean	ChIP-seq:ETV6:GM12878
1235	1	ENCFF200BQY	32	2	mean	ChIP-seq:TCF7:GM12878
1236	1	ENCFF691OXN	32	2	mean	ChIP-seq:H3K4me1:KOPT-K1
1237	1	ENCFF708UJN	32	2	mean	ChIP-seq:MYB:GM12878
1238	1	ENCFF733LYR	32	2	mean	ChIP-seq:RCOR1:A549
1239	1	ENCFF107XAS	32	2	mean	ChIP-seq:H2AFZ:Loucy
1240	1	ENCFF266VEX	32	2	mean	ChIP-seq:H3K4me3:OCI-LY3
1241	1	ENCFF698DKQ	32	2	mean	ChIP-seq:H3K4me3:H1
1242	1	ENCFF796VGZ	32	2	mean	ChIP-seq:SUZ12:K562
1243	1	ENCFF044KCO	32	2	mean	ChIP-seq:EZH2phosphoT487:SK-N-SH
1244	1	ENCFF322IYZ	32	2	mean	ChIP-seq:H3K4me3:DND-41
1245	1	ENCFF199GIO	32	2	mean	ChIP-seq:H3K4me3:HeLa-S3
1246	1	ENCFF370VNR	32	2	mean	ChIP-seq:SMAD1:K562
1247	1	ENCFF412XKO	32	2	mean	ChIP-seq:H3K9me3:OCI-LY3
1248	1	ENCFF063QHK	32	2	mean	ChIP-seq:TARDBP:GM12878
1249	1	ENCFF812WJG	32	2	mean	ChIP-seq:H3K27me3:Karpas-422
1250	1	ENCFF767TSR	32	2	mean	ChIP-seq:H3K4me3:SU-DHL-6
1251	1	ENCFF574RND	32	2	mean	ChIP-seq:MEIS2:K562
1252	1	ENCFF965RGF	32	2	mean	ChIP-seq:HNRNPK:K562
1253	1	ENCFF935TCV	32	2	mean	ChIP-seq:PTBP1:HepG2
1254	1	ENCFF601GSA	32	2	mean	ChIP-seq:PTBP1:HepG2
1255	1	ENCFF637BBW	32	2	mean	ChIP-seq:YY1:HepG2
1256	1	ENCFF437YLQ	32	2	mean	ChIP-seq:H3K4me3:WERI-Rb-1
1257	1	ENCFF478CWY	32	2	mean	ChIP-seq:YY1:SK-N-SH
1258	1	ENCFF500AGZ	32	2	mean	DNase-seq::Karpas-422
1259	1	ENCFF676CEZ	32	2	mean	ChIP-seq:H3K9ac:SK-N-MC
1260	1	ENCFF602LOL	32	2	mean	ChIP-seq:H3K4me3:GM23248
1261	1	ENCFF098QXM	32	2	mean	ChIP-seq:H3K9me2:neural cell
1262	1	ENCFF613TSS	32	2	mean	ChIP-seq:H3K4me2:SK-N-SH
1263	1	ENCFF246JUY	32	2	mean	ChIP-seq:H3K9me2:MM.1S
1264	1	ENCFF012DMX	32	2	mean	ChIP-seq:H3K4me3:GM12878
1265	1	ENCFF126HIN	32	2	mean	ChIP-seq:H3K27me3:SK-N-SH
1266	1	ENCFF822KXA	32	2	mean	ChIP-seq:H3F3A:Loucy
1267	1	ENCFF259XQO	32	2	mean	ChIP-seq:H2AFZ:MM.1S
1268	1	ENCFF047UKW	32	2	mean	ChIP-seq:H4K20me1:SK-N-SH
1269	1	ENCFF727CUJ	32	2	mean	ChIP-seq:H4K20me1:neural cell
1270	1	ENCFF265OSG	32	2	mean	ChIP-seq:H3K4me1:neuroepithelial stem cell
1271	1	ENCFF971JLT	32	2	mean	ChIP-seq:H3K9me2:SK-N-SH
1272	1	ENCFF811HOL	32	2	mean	ChIP-seq:H3K4me2:NCI-H929
1273	1	ENCFF441QAR	32	2	mean	ChIP-seq:H2AFZ:GM23248
1274	1	ENCFF843BPS	32	2	mean	ChIP-seq:H2AFZ:PC-9
1275	1	ENCFF287KJY	32	2	mean	ChIP-seq:H3K27ac:SK-N-SH
1276	1	ENCFF432EKH	32	2	mean	ChIP-seq:CTCF:KMS-11
1277	1	ENCFF430XPC	32	2	mean	ChIP-seq:H3K36me3:radial glial cell
1278	1	ENCFF920RKX	32	2	mean	ChIP-seq:H3K27ac:KMS-11
1279	1	ENCFF437OZQ	32	2	mean	ChIP-seq:H3K9me3:PC-9
1280	1	ENCFF813EBF	32	2	mean	ChIP-seq:H3F3A:MCF-7
1281	1	ENCFF797HKW	32	2	mean	ChIP-seq:CTCF:PC-9
1282	1	ENCFF066SUQ	32	2	mean	ChIP-seq:H3K4me1:PC-9
1283	1	ENCFF656AMD	32	2	mean	ChIP-seq:H3K36me3:SK-N-SH
1284	1	ENCFF427QFA	32	2	mean	ChIP-seq:EZH2phosphoT487:PC-9
1285	1	ENCFF465NUW	32	2	mean	ChIP-seq:H3K27ac:PC-9
1286	1	ENCFF028IIS	32	2	mean	ChIP-seq:H3K4me1:OCI-LY7
1287	1	ENCFF081STK	32	2	mean	ChIP-seq:H3K9ac:OCI-LY3
1288	1	ENCFF768NKN	32	2	mean	ChIP-seq:H2AFZ:KMS-11
1289	1	ENCFF297WGG	32	2	mean	ChIP-seq:MAZ:MCF-7
1290	1	ENCFF736KUY	32	2	mean	ChIP-seq:GTF2F1:MCF-7
1291	1	ENCFF941JUQ	32	2	mean	ChIP-seq:RUNX1:K562
1292	1	ENCFF071ODO	32	2	mean	ChIP-seq:H3K4me3:skeletal muscle myoblast
1293	1	ENCFF115QYA	32	2	mean	ChIP-seq:H3K9me3:KOPT-K1
1294	1	ENCFF174HAP	32	2	mean	ChIP-seq:MAFK:MCF-7
1295	1	ENCFF592CQJ	32	2	mean	ChIP-seq:H3K4me2:OCI-LY7
1296	1	ENCFF143EJG	32	2	mean	ChIP-seq:ETS1:HepG2
1297	1	ENCFF739VQH	32	2	mean	ChIP-seq:H3K27me3:PC-9
1298	1	ENCFF603QKR	32	2	mean	ChIP-seq:CTCF:MCF-7
1299	1	ENCFF119COY	32	2	mean	ChIP-seq:STAT5A:GM12878
1300	1	ENCFF873TPI	32	2	mean	ChIP-seq:H3K27ac:OCI-LY3
1301	1	ENCFF505MQG	32	2	mean	ChIP-seq:CTCF:keratinocyte
1302	1	ENCFF080TGF	32	2	mean	ChIP-seq:H3K4me1:Loucy
1303	1	ENCFF929VHJ	32	2	mean	ChIP-seq:RAD21:IMR-90
1304	1	ENCFF281YXX	32	2	mean	DNase-seq::iPS-NIHi7
1305	1	ENCFF911FVQ	32	2	mean	ChIP-seq:PML:MCF-7
1306	1	ENCFF120BMI	32	2	mean	ChIP-seq:SREBF1:A549
1307	1	ENCFF803AQA	32	2	mean	ChIP-seq:H3K27ac:SU-DHL-6
1308	1	ENCFF043MGO	32	2	mean	ChIP-seq:USF2:A549
1309	1	ENCFF460QTP	32	2	mean	ChIP-seq:H2AFZ:OCI-LY7
1310	1	ENCFF763QXL	32	2	mean	ChIP-seq:H2AFZ:HCT116
1311	1	ENCFF197UYR	32	2	mean	ChIP-seq:H3K79me2:GM23248
1312	1	ENCFF757GHL	32	2	mean	DNase-seq::HeLa-S3
1313	1	ENCFF801JDR	32	2	mean	ChIP-seq:H4K20me1:MM.1S
1314	1	ENCFF479JIY	32	2	mean	ChIP-seq:H3K9me3:radial glial cell
1315	1	ENCFF413AGK	32	2	mean	ChIP-seq:CTCF:SK-N-SH
1316	1	ENCFF358WGP	32	2	mean	ChIP-seq:FIP1L1:K562
1317	1	ENCFF836QJL	32	2	mean	ChIP-seq:FIP1L1:K562
1318	1	ENCFF521YEW	32	2	mean	ChIP-seq:SRSF3:K562
1319	1	ENCFF399EXT	32	2	mean	ChIP-seq:SRSF3:K562
1320	1	ENCFF560EAV	32	2	mean	ChIP-seq:GTF2F1:K562
1321	1	ENCFF816TGI	32	2	mean	ChIP-seq:GTF2F1:K562
1322	1	ENCFF856TZN	32	2	mean	ChIP-seq:POLR2G:HepG2
1323	1	ENCFF697MJD	32	2	mean	ChIP-seq:POLR2G:HepG2
1324	1	ENCFF665FSX	32	2	mean	ChIP-seq:H2AFZ:NCI-H929
1325	1	ENCFF829MEK	32	2	mean	ChIP-seq:EZH2:MM.1S
1326	1	ENCFF645ZUY	32	2	mean	ChIP-seq:H3K4me3:HepG2
1327	1	ENCFF015EYI	32	2	mean	ChIP-seq:H2AFZ:SK-N-SH
1328	1	ENCFF780EJH	32	2	mean	ChIP-seq:H3F3A:SK-N-SH
1329	1	ENCFF393VRT	32	2	mean	ChIP-seq:CCAR2:HepG2
1330	1	ENCFF678XUP	32	2	mean	ChIP-seq:CCAR2:HepG2
1331	1	ENCFF629CUI	32	2	mean	ChIP-seq:H3K79me2:SK-N-SH
1332	1	ENCFF663ZOC	32	2	mean	ChIP-seq:EZH2phosphoT487:MM.1S
1333	1	ENCFF292FMQ	32	2	mean	ChIP-seq:H3K4me1:GM23248
1334	1	ENCFF595BLJ	32	2	mean	ChIP-seq:H3K9ac:SK-N-SH
1335	1	ENCFF194LHU	32	2	mean	ChIP-seq:H3K79me2:MM.1S
1336	1	ENCFF272IQH	32	2	mean	ChIP-seq:H3K27me3:GM23248
1337	1	ENCFF027AKL	32	2	mean	ChIP-seq:H3K9me3:SK-N-SH
1338	1	ENCFF572OUI	32	2	mean	ChIP-seq:H3K9ac:B cell
1339	1	ENCFF300VUR	32	2	mean	ChIP-seq:H3K4me1:KMS-11
1340	1	ENCFF243QJJ	32	2	mean	ChIP-seq:CTCF:MM.1S
1341	1	ENCFF905PXG	32	2	mean	ChIP-seq:EZH2phosphoT487:PC-3
1342	1	ENCFF533LNE	32	2	mean	ChIP-seq:H3K36me3:PC-9
1343	1	ENCFF190KLZ	32	2	mean	ChIP-seq:H4K20me1:PC-9
1344	1	ENCFF172JCT	32	2	mean	ChIP-seq:H3K4me3:radial glial cell
1345	1	ENCFF316PSV	32	2	mean	ChIP-seq:SOX6:K562
1346	1	ENCFF143PJW	32	2	mean	ChIP-seq:H3K36me3:KOPT-K1
1347	1	ENCFF603XPY	32	2	mean	ChIP-seq:H3K27ac:GM23248
1348	1	ENCFF647ESC	32	2	mean	ChIP-seq:ELK1:HeLa-S3
1349	1	ENCFF433CKH	32	2	mean	ChIP-seq:H3K4me3:fibroblast of dermis
1350	1	ENCFF058TRN	32	2	mean	ChIP-seq:EZH2:A673
1351	1	ENCFF585NXM	32	2	mean	ChIP-seq:EZH2:A673
1352	1	ENCFF065KAR	32	2	mean	ChIP-seq:H3K9ac:fibroblast of dermis
1353	1	ENCFF641HPN	32	2	mean	ChIP-seq:EZH2:PC-9
1354	1	ENCFF327CAC	32	2	mean	ChIP-seq:ETV6:K562
1355	1	ENCFF509QPR	32	2	mean	ChIP-seq:H3K4me1:fibroblast of lung
1356	1	ENCFF607DDM	32	2	mean	ChIP-seq:H3K4me3:fibroblast of lung
1357	1	ENCFF497DHP	32	2	mean	ChIP-seq:MEF2A:GM12878
1358	1	ENCFF615KYG	32	2	mean	ChIP-seq:EP300:H1
1359	1	ENCFF322CJK	32	2	mean	ChIP-seq:H3K4me3:GM12878
1360	1	ENCFF839NKR	32	2	mean	ChIP-seq:H3K4me3:NB4
1361	1	ENCFF803OXW	32	2	mean	ChIP-seq:CTCF:GM12878
1362	1	ENCFF915VXZ	32	2	mean	ChIP-seq:SIN3A:SK-N-SH
1363	1	ENCFF780DHC	32	2	mean	ChIP-seq:H3K27me3:fibroblast of dermis
1364	1	ENCFF482YCH	32	2	mean	ChIP-seq:RFX5:HeLa-S3
1365	1	ENCFF960DCL	32	2	mean	ChIP-seq:H3K4me3:fibroblast of lung
1366	1	ENCFF785ITF	32	2	mean	ChIP-seq:H3K36me3:HCT116
1367	1	ENCFF294NKY	32	2	mean	ChIP-seq:H3K36me3:trophoblast cell
1368	1	ENCFF948VQM	32	2	mean	ChIP-seq:POLR2AphosphoS5:SK-N-MC
1369	1	ENCFF758ZXY	32	2	mean	DNase-seq::muscle of back
1370	1	ENCFF806ERE	32	2	mean	ChIP-seq:REST:K562
1371	1	ENCFF927LQC	32	2	mean	ChIP-seq:STAT3:HeLa-S3
1372	1	ENCFF716EUN	32	2	mean	ChIP-seq:CTCF:bronchial epithelial cell
1373	1	ENCFF926VDN	32	2	mean	DNase-seq::CMK
1374	1	ENCFF512ZJR	32	2	mean	ChIP-seq:H4K20me1:HeLa-S3
1375	1	ENCFF427YCR	32	2	mean	DNase-seq::left lung
1376	1	ENCFF963MOK	32	2	mean	ChIP-seq:MXI1:HeLa-S3
1377	1	ENCFF699UVV	32	2	mean	ChIP-seq:H3K14ac:H1
1378	1	ENCFF376XYC	32	2	mean	ChIP-seq:H3K27me3:Caco-2
1379	1	ENCFF098BSH	32	2	mean	DNase-seq::adrenal gland
1380	1	ENCFF562GON	32	2	mean	ChIP-seq:H4K20me1:B cell
1381	1	ENCFF891NYY	32	2	mean	ChIP-seq:SIX5:K562
1382	1	ENCFF575HHK	32	2	mean	DNase-seq::left renal cortex interstitium
1383	1	ENCFF951HWL	32	2	mean	ChIP-seq:EZH2:B cell
1384	1	ENCFF647QLX	32	2	mean	ChIP-seq:H3K27me3:mammary epithelial cell
1385	1	ENCFF758DHJ	32	2	mean	ChIP-seq:H3K27ac:HCT116
1386	1	ENCFF576QGU	32	2	mean	ChIP-seq:H3K27ac:B cell
1387	1	ENCFF418OBI	32	2	mean	DNase-seq::osteoblast
1388	1	ENCFF288SSB	32	2	mean	ChIP-seq:YY1:K562
1389	1	ENCFF152AES	32	2	mean	ChIP-seq:H3K9me3:MCF-7
1390	1	ENCFF783TGQ	32	2	mean	ChIP-seq:H3K36me3:temporal lobe
1391	1	ENCFF869DGH	32	2	mean	ChIP-seq:YY1:HCT116
1392	1	ENCFF311DQK	32	2	mean	ChIP-seq:ZNF274:GM08714
1393	1	ENCFF486FEF	32	2	mean	ChIP-seq:MAX:HepG2
1394	1	ENCFF353CZO	32	2	mean	ChIP-seq:H3K27ac:MCF-7
1395	1	ENCFF631SZJ	32	2	mean	ChIP-seq:H3K9ac:colonic mucosa
1396	1	ENCFF219ZOU	32	2	mean	ChIP-seq:H3K4me3:HepG2
1397	1	ENCFF885MJD	32	2	mean	ChIP-seq:H4K20me1:mammary epithelial cell
1398	1	ENCFF775YWU	32	2	mean	ChIP-seq:H3K9ac:liver
1399	1	ENCFF009NAM	32	2	mean	ChIP-seq:EZH2:mammary epithelial cell
1400	1	ENCFF275KCQ	32	2	mean	ChIP-seq:H3K9me3:lung
1401	1	ENCFF700IMN	32	2	mean	ChIP-seq:EZH2:endothelial cell of umbilical vein
1402	1	ENCFF708UAS	32	2	mean	ChIP-seq:CTCF:H1
1403	1	ENCFF783BGI	32	2	mean	ChIP-seq:BRF2:K562
1404	1	ENCFF914LRR	32	2	mean	ChIP-seq:H3K4me3:skeletal muscle tissue
1405	1	ENCFF230UGR	32	2	mean	DNase-seq::HTR-8/SVneo
1406	1	ENCFF804EAL	32	2	mean	ChIP-seq:H3K27me3:CD8-positive, alpha-beta T cell
1407	1	ENCFF917XFF	32	2	mean	ChIP-seq:H3K27me3:fibroblast of lung
1408	1	ENCFF216MMZ	32	2	mean	ChIP-seq:H3K27ac:DND-41
1409	1	ENCFF645EXF	32	2	mean	ChIP-seq:H3K9ac:lung
1410	1	ENCFF238IRI	32	2	mean	DNase-seq::NB4
1411	1	ENCFF058IYI	32	2	mean	ChIP-seq:H3K36me3:heart
1412	1	ENCFF063OHO	32	2	mean	ChIP-seq:H3K9me3:HCT116
1413	1	ENCFF067UIF	32	2	mean	ChIP-seq:HDAC2:H1
1414	1	ENCFF976YJR	32	2	mean	ChIP-seq:H3K4me1:naive thymus-derived CD4-positive, alpha-beta T cell
1415	1	ENCFF291CCI	32	2	mean	ChIP-seq:CTCF:cardiac fibroblast
1416	1	ENCFF925KAJ	32	2	mean	DNase-seq::heart
1417	1	ENCFF972BYK	32	2	mean	DNase-seq::retinal pigment epithelial cell
1418	1	ENCFF237KVM	32	2	mean	DNase-seq::choroid plexus epithelial cell
1419	1	ENCFF109KCQ	32	2	mean	ChIP-seq:EZH2:H1
1420	1	ENCFF910YWQ	32	2	mean	ChIP-seq:BRF1:K562
1421	1	ENCFF723VRJ	32	2	mean	ChIP-seq:CTCF:DND-41
1422	1	ENCFF598CBB	32	2	mean	ChIP-seq:H2AFZ:H1
1423	1	ENCFF417QHO	32	2	mean	ChIP-seq:H3K4me3:HeLa-S3
1424	1	ENCFF155OGM	32	2	mean	ChIP-seq:BRF2:HeLa-S3
1425	1	ENCFF604SWJ	32	2	mean	ChIP-seq:H3K4me3:HeLa-S3
1426	1	ENCFF554XSR	32	2	mean	ChIP-seq:H3K4me1:HepG2
1427	1	ENCFF646TMK	32	2	mean	ChIP-seq:E2F6:K562
1428	1	ENCFF993LPG	32	2	mean	DNase-seq::common myeloid progenitor, CD34-positive
1429	1	ENCFF004BYH	32	2	mean	DNase-seq::left renal cortex interstitium
1430	1	ENCFF026IDC	32	2	mean	DNase-seq::common myeloid progenitor, CD34-positive
1431	1	ENCFF507VOU	32	2	mean	ChIP-seq:EGR1:Ishikawa
1432	1	ENCFF135BON	32	2	mean	ChIP-seq:H3K36me3:aorta
1433	1	ENCFF724UXE	32	2	mean	DNase-seq::cardiac muscle cell
1434	1	ENCFF987WZX	32	2	mean	ChIP-seq:H3K27me3:BJ
1435	1	ENCFF003LZR	32	2	mean	ChIP-seq:H3K4me1:HEK293
1436	1	ENCFF203PFU	32	2	mean	ChIP-seq:CEBPB:K562
1437	1	ENCFF418WWV	32	2	mean	ChIP-seq:TAF1:MCF-7
1438	1	ENCFF231TXD	32	2	mean	ChIP-seq:H2AFZ:trophoblast cell
1439	1	ENCFF754YHQ	32	2	mean	ChIP-seq:MAX:A549
1440	1	ENCFF441SLB	32	2	mean	ChIP-seq:H3K9me3:H1
1441	1	ENCFF753FOD	32	2	mean	ChIP-seq:FOXA1:liver
1442	1	ENCFF014CIM	32	2	mean	ChIP-seq:CREB1:K562
1443	1	ENCFF955QWG	32	2	mean	ChIP-seq:POLR3G:K562
1444	1	ENCFF156EZE	32	2	mean	ChIP-seq:TAF1:neural cell
1445	1	ENCFF480NTP	32	2	mean	DNase-seq::large intestine
1446	1	ENCFF417ESF	32	2	mean	ChIP-seq:H3K9ac:DND-41
1447	1	ENCFF306AMD	32	2	mean	ChIP-seq:H3K27me3:psoas muscle
1448	1	ENCFF055ZCI	32	2	mean	ChIP-seq:MAFK:IMR-90
1449	1	ENCFF882PST	32	2	mean	ChIP-seq:H3K27ac:SK-N-SH
1450	1	ENCFF986YLP	32	2	mean	ChIP-seq:CHD7:H1
1451	1	ENCFF844BOT	32	2	mean	DNase-seq::right kidney
1452	1	ENCFF056LYG	32	2	mean	ChIP-seq:H3K4me1:SK-N-SH
1453	1	ENCFF243NYZ	32	2	mean	ChIP-seq:H3K9ac:H1
1454	1	ENCFF793ZSS	32	2	mean	DNase-seq::kidney
1455	1	ENCFF236VQU	32	2	mean	ChIP-seq:H3K4me3:Panc1
1456	1	ENCFF424QFB	32	2	mean	ChIP-seq:H3K27me3:esophagus
1457	1	ENCFF032ORM	32	2	mean	ChIP-seq:CEBPB:K562
1458	1	ENCFF419IBT	32	2	mean	ChIP-seq:NFYB:K562
1459	1	ENCFF462AFJ	32	2	mean	ChIP-seq:MEF2C:GM12878
1460	1	ENCFF490DLI	32	2	mean	DNase-seq::left kidney
1461	1	ENCFF597WGZ	32	2	mean	ChIP-seq:GATA2:K562
1462	1	ENCFF971HXR	32	2	mean	DNase-seq::IMR-90
1463	1	ENCFF197TWD	32	2	mean	ChIP-seq:BCL11A:GM12878
1464	1	ENCFF158SBX	32	2	mean	ChIP-seq:RXRA:liver
1465	1	ENCFF686IJZ	32	2	mean	ChIP-seq:CTCF:MCF-7
1466	1	ENCFF434PKG	32	2	mean	ChIP-seq:CTCF:MCF-7
1467	1	ENCFF439FZI	32	2	mean	ChIP-seq:ATF2:HepG2
1468	1	ENCFF514OTX	32	2	mean	ChIP-seq:H3K36me3:fibroblast of lung
1469	1	ENCFF927PNR	32	2	mean	DNase-seq::foreskin fibroblast
1470	1	ENCFF939JSB	32	2	mean	ChIP-seq:RXRA:H1
1471	1	ENCFF013EYY	32	2	mean	ChIP-seq:FOS:endothelial cell of umbilical vein
1472	1	ENCFF879DEA	32	2	mean	ChIP-seq:H3K27me3:aorta
1473	1	ENCFF954YGS	32	2	mean	DNase-seq::kidney
1474	1	ENCFF766GDO	32	2	mean	DNase-seq::large intestine
1475	1	ENCFF474KWU	32	2	mean	ChIP-seq:BCLAF1:GM12878
1476	1	ENCFF580GRL	32	2	mean	ChIP-seq:CEBPZ:HepG2
1477	1	ENCFF429EUS	32	2	mean	ChIP-seq:TCF12:GM12878
1478	1	ENCFF074FKR	32	2	mean	ChIP-seq:FOSL2:HepG2
1479	1	ENCFF837BSZ	32	2	mean	ChIP-seq:TAF1:H1
1480	1	ENCFF691LFQ	32	2	mean	ChIP-seq:H3K27me3:GM12878
1481	1	ENCFF518LFE	32	2	mean	ChIP-seq:YY1:GM12891
1482	1	ENCFF040CCG	32	2	mean	ChIP-seq:H3K9me3:B cell
1483	1	ENCFF307RJR	32	2	mean	ChIP-seq:H3K9me3:mammary epithelial cell
1484	1	ENCFF226QZS	32	2	mean	ChIP-seq:EZH2:HeLa-S3
1485	1	ENCFF877OOS	32	2	mean	ChIP-seq:H3K4me3:epithelial cell of proximal tubule
1486	1	ENCFF512AYN	32	2	mean	ChIP-seq:RCOR1:HeLa-S3
1487	1	ENCFF358PCF	32	2	mean	ChIP-seq:TRIM28:K562
1488	1	ENCFF012XKQ	32	2	mean	ChIP-seq:CREB1:HepG2
1489	1	ENCFF477QMX	32	2	mean	DNase-seq::right lung
1490	1	ENCFF521CFM	32	2	mean	ChIP-seq:TCF7L2:HeLa-S3
1491	1	ENCFF800AIM	32	2	mean	DNase-seq::CD8-positive, alpha-beta T cell
1492	1	ENCFF250KYI	32	2	mean	ChIP-seq:RAD21:A549
1493	1	ENCFF211HIE	32	2	mean	DNase-seq::renal cortex interstitium
1494	1	ENCFF579DXO	32	2	mean	ChIP-seq:E2F4:HeLa-S3
1495	1	ENCFF754ONL	32	2	mean	ChIP-seq:H2AFZ:fibroblast of lung
1496	1	ENCFF267IDX	32	2	mean	ChIP-seq:H3K36me3:kidney epithelial cell
1497	1	ENCFF182FRR	32	2	mean	ChIP-seq:H3K27ac:large intestine
1498	1	ENCFF008ZOP	32	2	mean	ChIP-seq:H3K4me3:MCF-7
1499	1	ENCFF109KHT	32	2	mean	DNase-seq::brain
1500	1	ENCFF125FTI	32	2	mean	ChIP-seq:PAX5:GM12891
1501	1	ENCFF967VEN	32	2	mean	ChIP-seq:CTCF:fibroblast of lung
1502	1	ENCFF355BPJ	32	2	mean	DNase-seq::renal pelvis
1503	1	ENCFF440RCS	32	2	mean	ChIP-seq:H3K36me3:H7
1504	1	ENCFF719DWR	32	2	mean	ChIP-seq:MAFK:HeLa-S3
1505	1	ENCFF318RDN	32	2	mean	ChIP-seq:H2AFZ:fibroblast of dermis
1506	1	ENCFF668UPC	32	2	mean	ChIP-seq:GATA3:MCF-7
1507	1	ENCFF296IXA	32	2	mean	DNase-seq::lung
1508	1	ENCFF640TAP	32	2	mean	DNase-seq::fibroblast of lung
1509	1	ENCFF644UUT	32	2	mean	DNase-seq::large intestine
1510	1	ENCFF185WPB	32	2	mean	ChIP-seq:REST:HepG2
1511	1	ENCFF241CEM	32	2	mean	ChIP-seq:EP300:SK-N-SH
1512	1	ENCFF286GRJ	32	2	mean	DNase-seq::left lung
1513	1	ENCFF889GXK	32	2	mean	DNase-seq::mammary epithelial cell
1514	1	ENCFF943TYU	32	2	mean	ChIP-seq:POLR2AphosphoS5:neural cell
1515	1	ENCFF651YYX	32	2	mean	ChIP-seq:GATA3:SH-SY5Y
1516	1	ENCFF524ELS	32	2	mean	DNase-seq::heart
1517	1	ENCFF743VYP	32	2	mean	DNase-seq::lung
1518	1	ENCFF196ODD	32	2	mean	ChIP-seq:HNF4A:liver
1519	1	ENCFF748IRR	32	2	mean	DNase-seq::fibroblast of peridontal ligament
1520	1	ENCFF449QES	32	2	mean	ChIP-seq:H3K27me3:heart left ventricle
1521	1	ENCFF478TTG	32	2	mean	DNase-seq::muscle of arm
1522	1	ENCFF667UBI	32	2	mean	ChIP-seq:H3K79me2:GM12878
1523	1	ENCFF407HJR	32	2	mean	ChIP-seq:RAD21:GM12878
1524	1	ENCFF211BIC	32	2	mean	ChIP-seq:FOS:K562
1525	1	ENCFF886UGF	32	2	mean	ChIP-seq:PAX5:GM12878
1526	1	ENCFF250ZSB	32	2	mean	ChIP-seq:ZBTB33:HepG2
1527	1	ENCFF027NBT	32	2	mean	DNase-seq::fibroblast of skin of right biceps
1528	1	ENCFF947FNR	32	2	mean	DNase-seq::GM13977
1529	1	ENCFF874JLE	32	2	mean	DNase-seq::renal cortical epithelial cell
1530	1	ENCFF490DHM	32	2	mean	ChIP-seq:ATF3:liver
1531	1	ENCFF554PNQ	32	2	mean	ChIP-seq:TAF7:K562
1532	1	ENCFF415VWC	32	2	mean	DNase-seq::muscle of back
1533	1	ENCFF433GVM	32	2	mean	ChIP-seq:SP2:K562
1534	1	ENCFF561LKS	32	2	mean	DNase-seq::muscle of arm
1535	1	ENCFF330KCN	32	2	mean	DNase-seq::right lung
1536	1	ENCFF052NBP	32	2	mean	ChIP-seq:EZH2:fibroblast of dermis
1537	1	ENCFF856PLM	32	2	mean	ChIP-seq:H3K27me3:DND-41
1538	1	ENCFF025QZH	32	2	mean	ChIP-seq:H3K27me3:MCF-7
1539	1	ENCFF784ZEO	32	2	mean	ChIP-seq:H3K9me3:CD14-positive monocyte
1540	1	ENCFF538LAN	32	2	mean	ChIP-seq:REST:K562
1541	1	ENCFF313ORF	32	2	mean	ChIP-seq:H3K79me2:mesendoderm
1542	1	ENCFF383BGH	32	2	mean	ChIP-seq:POLR2A:GM12892
1543	1	ENCFF158DUE	32	2	mean	ChIP-seq:H3K4me3:AG09319
1544	1	ENCFF752IQA	32	2	mean	ChIP-seq:H3K4me1:large intestine
1545	1	ENCFF347PPD	32	2	mean	ChIP-seq:MAX:Ishikawa
1546	1	ENCFF205SFL	32	2	mean	ChIP-seq:H3K36me3:spinal cord
1547	1	ENCFF958QXS	32	2	mean	ChIP-seq:USF1:SK-N-SH
1548	1	ENCFF210EIJ	32	2	mean	ChIP-seq:H3K27me3:skeletal muscle tissue
1549	1	ENCFF532TGN	32	2	mean	DNase-seq::dermis blood vessel endothelial cell
1550	1	ENCFF518OJP	32	2	mean	ChIP-seq:JUND:H1
1551	1	ENCFF676WHF	32	2	mean	ChIP-seq:H3K4me3:cardiac fibroblast
1552	1	ENCFF272YPQ	32	2	mean	ChIP-seq:H3K4me3:CD4-positive, alpha-beta T cell
1553	1	ENCFF767KKA	32	2	mean	ChIP-seq:H3K4me2:HepG2
1554	1	ENCFF037HYU	32	2	mean	ChIP-seq:USF1:H1
1555	1	ENCFF223DEZ	32	2	mean	ChIP-seq:H3K27ac:mesodermal cell
1556	1	ENCFF178APV	32	2	mean	ChIP-seq:H3K27ac:heart left ventricle
1557	1	ENCFF839HMN	32	2	mean	ChIP-seq:H3K27ac:kidney
1558	1	ENCFF318LUF	32	2	mean	ChIP-seq:NR2C2:HeLa-S3
1559	1	ENCFF189CNQ	32	2	mean	ChIP-seq:H3K27ac:fibroblast of lung
1560	1	ENCFF083EKS	32	2	mean	ChIP-seq:H3K9ac:HUES64
1561	1	ENCFF764DUI	32	2	mean	ChIP-seq:H3K79me2:HepG2
1562	1	ENCFF541BNL	32	2	mean	ChIP-seq:H3K9me3:heart left ventricle
1563	1	ENCFF914QGY	32	2	mean	ChIP-seq:PAX5:GM12878
1564	1	ENCFF080RYA	32	2	mean	DNase-seq::suppressor macrophage
1565	1	ENCFF063OBK	32	2	mean	ChIP-seq:H3K4me3:B cell
1566	1	ENCFF194VQV	32	2	mean	ChIP-seq:SP1:GM12878
1567	1	ENCFF342IAV	32	2	mean	DNase-seq::naive B cell
1568	1	ENCFF889FUC	32	2	mean	ChIP-seq:H3K4me3:H1
1569	1	ENCFF304ECU	32	2	mean	ChIP-seq:H3K9ac:iPS-15b
1570	1	ENCFF758LAA	32	2	mean	ChIP-seq:H3K4me1:temporal lobe
1571	1	ENCFF458NCB	32	2	mean	ChIP-seq:TCF7L2:HepG2
1572	1	ENCFF521ATS	32	2	mean	ChIP-seq:H4K20me1:osteoblast
1573	1	ENCFF122DVA	32	2	mean	ChIP-seq:H3K9me3:DND-41
1574	1	ENCFF783COJ	32	2	mean	ChIP-seq:CREBBP:K562
1575	1	ENCFF424QKM	32	2	mean	ChIP-seq:SIRT6:K562
1576	1	ENCFF898ZFI	32	2	mean	ChIP-seq:CTCF:HepG2
1577	1	ENCFF517WOR	32	2	mean	ChIP-seq:CTCF:BE2C
1578	1	ENCFF623ANQ	32	2	mean	ChIP-seq:H3K9me3:heart
1579	1	ENCFF186DQM	32	2	mean	ChIP-seq:H3K27me3:naive thymus-derived CD4-positive, alpha-beta T cell
1580	1	ENCFF829DEJ	32	2	mean	ChIP-seq:H3K27ac:kidney
1581	1	ENCFF854ODN	32	2	mean	ChIP-seq:MXI1:HepG2
1582	1	ENCFF823QLT	32	2	mean	ChIP-seq:H3K9me3:layer of hippocampus
1583	1	ENCFF650IHL	32	2	mean	ChIP-seq:H3K9me3:liver
1584	1	ENCFF405RBL	32	2	mean	ChIP-seq:FOXM1:MCF-7
1585	1	ENCFF106MQV	32	2	mean	ChIP-seq:ZNF274:HeLa-S3
1586	1	ENCFF629HXO	32	2	mean	ChIP-seq:H3K36me3:heart right ventricle
1587	1	ENCFF597EXJ	32	2	mean	ChIP-seq:H3K27me3:CD4-positive, alpha-beta memory T cell
1588	1	ENCFF003PEE	32	2	mean	ChIP-seq:POU5F1:H1
1589	1	ENCFF503WXT	32	2	mean	DNase-seq::K562
1590	1	ENCFF468LHT	32	2	mean	ChIP-seq:H3K9me3:CD8-positive, alpha-beta memory T cell
1591	1	ENCFF098FKU	32	2	mean	ChIP-seq:TBP:K562
1592	1	ENCFF953KYX	32	2	mean	ChIP-seq:H3K9me3:colonic mucosa
1593	1	ENCFF721MJJ	32	2	mean	ChIP-seq:H3K4me1:peripheral blood mononuclear cell
1594	1	ENCFF093SNV	32	2	mean	ChIP-seq:H3K4me1:common myeloid progenitor, CD34-positive
1595	1	ENCFF138EEC	32	2	mean	ChIP-seq:MAX:endothelial cell of umbilical vein
1596	1	ENCFF809BSZ	32	2	mean	ChIP-seq:H3K36me3:common myeloid progenitor, CD34-positive
1597	1	ENCFF871HUQ	32	2	mean	DNase-seq::dermis microvascular lymphatic vessel endothelial cell
1598	1	ENCFF461QRZ	32	2	mean	ChIP-seq:CTCF:B cell
1599	1	ENCFF615SCX	32	2	mean	ChIP-seq:H3K4me3:uterus
1600	1	ENCFF904OGD	32	2	mean	ChIP-seq:H3K27me3:colonic mucosa
1601	1	ENCFF643SJZ	32	2	mean	ChIP-seq:NFYA:K562
1602	1	ENCFF453EUE	32	2	mean	ChIP-seq:H3K4me3:muscle layer of duodenum
1603	1	ENCFF148TKD	32	2	mean	DNase-seq::posterior cingulate gyrus
1604	1	ENCFF426IVP	32	2	mean	ChIP-seq:H3K4me3:heart left ventricle
1605	1	ENCFF461RJM	32	2	mean	ChIP-seq:H3K4me3:common myeloid progenitor, CD34-positive
1606	1	ENCFF657HBK	32	2	mean	ChIP-seq:H3K4me1:common myeloid progenitor, CD34-positive
1607	1	ENCFF660FQT	32	2	mean	DNase-seq::posterior cingulate gyrus
1608	1	ENCFF408NLE	32	2	mean	ChIP-seq:H3K36me3:angular gyrus
1609	1	ENCFF884DQE	32	2	mean	ChIP-seq:H3K4me1:HeLa-S3
1610	1	ENCFF202XBA	32	2	mean	ChIP-seq:H3K27ac:effector memory CD4-positive, alpha-beta T cell
1611	1	ENCFF242HGP	32	2	mean	ChIP-seq:H3K27me3:common myeloid progenitor, CD34-positive
1612	1	ENCFF327JLU	32	2	mean	ChIP-seq:SP1:K562
1613	1	ENCFF377NYG	32	2	mean	ChIP-seq:H3K9me3:iPS-20b
1614	1	ENCFF752YWE	32	2	mean	ChIP-seq:H3K9me3:CD4-positive, alpha-beta memory T cell
1615	1	ENCFF941TMN	32	2	mean	ChIP-seq:H3K9me3:peripheral blood mononuclear cell
1616	1	ENCFF686FAA	32	2	mean	ChIP-seq:ETS1:GM12878
1617	1	ENCFF367HSV	32	2	mean	ChIP-seq:POLR2AphosphoS5:HepG2
1618	1	ENCFF681KXS	32	2	mean	ChIP-seq:H3K9ac:mammary epithelial cell
1619	1	ENCFF970CCO	32	2	mean	ChIP-seq:H3K4me2:HeLa-S3
1620	1	ENCFF647ZKH	32	2	mean	ChIP-seq:H3K4me1:germinal matrix
1621	1	ENCFF116GSZ	32	2	mean	ChIP-seq:H3K36me3:substantia nigra
1622	1	ENCFF906BOA	32	2	mean	ChIP-seq:H3K36me3:DND-41
1623	1	ENCFF111LSD	32	2	mean	ChIP-seq:NR2C2:GM12878
1624	1	ENCFF886OZI	32	2	mean	DNase-seq::naive thymus-derived CD4-positive, alpha-beta T cell
1625	1	ENCFF318FKM	32	2	mean	ChIP-seq:H3K36me3:iPS-20b
1626	1	ENCFF234JFZ	32	2	mean	ChIP-seq:H3K9me3:HUES64
1627	1	ENCFF229EIY	32	2	mean	ChIP-seq:H3K9me3:neuronal stem cell
1628	1	ENCFF788FBH	32	2	mean	ChIP-seq:H3K27ac:dorsolateral prefrontal cortex
1629	1	ENCFF740VPW	32	2	mean	ChIP-seq:PKNOX1:K562
1630	1	ENCFF695UHG	32	2	mean	ChIP-seq:H3K4me1:CD4-positive, alpha-beta memory T cell
1631	1	ENCFF681HVI	32	2	mean	ChIP-seq:H3K4me3:iPS-18c
1632	1	ENCFF275ZAC	32	2	mean	ChIP-seq:H3K27ac:iPS-20b
1633	1	ENCFF818JXN	32	2	mean	ChIP-seq:H3K36me3:psoas muscle
1634	1	ENCFF723UZM	32	2	mean	ChIP-seq:LEF1:K562
1635	1	ENCFF803SUD	32	2	mean	ChIP-seq:H3K4me3:CD4-positive, alpha-beta memory T cell
1636	1	ENCFF158KYG	32	2	mean	ChIP-seq:H3K4me3:peripheral blood mononuclear cell
1637	1	ENCFF493NDW	32	2	mean	ChIP-seq:H3K4me3:kidney
1638	1	ENCFF749QAC	32	2	mean	ChIP-seq:H3K4me3:stomach smooth muscle
1639	1	ENCFF978ZRB	32	2	mean	ChIP-seq:H3K36me3:kidney
1640	1	ENCFF545LAW	32	2	mean	ChIP-seq:H3K9me3:muscle layer of duodenum
1641	1	ENCFF186SQL	32	2	mean	ChIP-seq:H3K9me3:substantia nigra
1642	1	ENCFF237DBC	32	2	mean	ChIP-seq:H3K9me3:peripheral blood mononuclear cell
1643	1	ENCFF151HGD	32	2	mean	ChIP-seq:TBP:GM12878
1644	1	ENCFF170FAU	32	2	mean	ChIP-seq:H3K27me3:endocrine pancreas
1645	1	ENCFF199TKI	32	2	mean	ChIP-seq:H3K27me3:CD14-positive monocyte
1646	1	ENCFF540HVL	32	2	mean	ChIP-seq:H3K27me3:neurosphere
1647	1	ENCFF135GFP	32	2	mean	ChIP-seq:H3K9me3:endocrine pancreas
1648	1	ENCFF128JOE	32	2	mean	ChIP-seq:H3K4me1:heart left ventricle
1649	1	ENCFF443HOY	32	2	mean	ChIP-seq:H3K36me3:muscle layer of duodenum
1650	1	ENCFF322BQM	32	2	mean	ChIP-seq:H3K27me3:heart right ventricle
1651	1	ENCFF482MBC	32	2	mean	ChIP-seq:H3K4me3:bronchial epithelial cell
1652	1	ENCFF845AAI	32	2	mean	ChIP-seq:H3K36me3:foreskin melanocyte
1653	1	ENCFF295WSA	32	2	mean	ChIP-seq:CTCF:epithelial cell of proximal tubule
1654	1	ENCFF897ZAW	32	2	mean	ChIP-seq:CTCF:heart left ventricle
1655	1	ENCFF239BWH	32	2	mean	ChIP-seq:ZKSCAN1:MCF-7
1656	1	ENCFF655EVA	32	2	mean	ChIP-seq:H3K9me3:SK-N-SH
1657	1	ENCFF403YLO	32	2	mean	ChIP-seq:H3K27ac:foreskin fibroblast
1658	1	ENCFF193PKI	32	2	mean	ChIP-seq:H3K27me3:H1
1659	1	ENCFF938KYR	32	2	mean	DNase-seq::midbrain
1660	1	ENCFF718SXV	32	2	mean	ChIP-seq:H3K4me1:osteoblast
1661	1	ENCFF088QWN	32	2	mean	DNase-seq::naive thymus-derived CD8-positive, alpha-beta T cell
1662	1	ENCFF222ATK	32	2	mean	ChIP-seq:H3K36me3:osteoblast
1663	1	ENCFF025XDT	32	2	mean	ChIP-seq:USF2:HepG2
1664	1	ENCFF458VZJ	32	2	mean	ChIP-seq:H3K36me3:foreskin fibroblast
1665	1	ENCFF827FDY	32	2	mean	ChIP-seq:H3K9ac:fibroblast of lung
1666	1	ENCFF552MVN	32	2	mean	ChIP-seq:H3K27ac:CD14-positive monocyte
1667	1	ENCFF147FHR	32	2	mean	ChIP-seq:H3K4me1:neurosphere
1668	1	ENCFF358NJW	32	2	mean	ChIP-seq:USF2:GM12878
1669	1	ENCFF825COY	32	2	mean	ChIP-seq:H3K4me3:angular gyrus
1670	1	ENCFF808KXB	32	2	mean	ChIP-seq:H3K36me3:heart left ventricle
1671	1	ENCFF325YVJ	32	2	mean	ChIP-seq:H3K4me3:GM08714
1672	1	ENCFF109WVR	32	2	mean	ChIP-seq:H3K4me1:CD4-positive, alpha-beta memory T cell
1673	1	ENCFF026UVC	32	2	mean	ChIP-seq:CEBPB:HeLa-S3
1674	1	ENCFF870CCE	32	2	mean	ChIP-seq:CTCF:HCT116
1675	1	ENCFF874NVE	32	2	mean	ChIP-seq:H3K4me1:luminal epithelial cell of mammary gland
1676	1	ENCFF779RGR	32	2	mean	ChIP-seq:POLR2A:HCT116
1677	1	ENCFF913XWL	32	2	mean	ChIP-seq:H3K27me3:foreskin melanocyte
1678	1	ENCFF932VPE	32	2	mean	ChIP-seq:H3K4me3:iPS-15b
1679	1	ENCFF597VKW	32	2	mean	ChIP-seq:CHD1:H1
1680	1	ENCFF003IQI	32	2	mean	ChIP-seq:H3K9ac:layer of hippocampus
1681	1	ENCFF154SUU	32	2	mean	ChIP-seq:ZNF274:K562
1682	1	ENCFF445GHV	32	2	mean	ChIP-seq:H3K36me3:subcutaneous abdominal adipose tissue
1683	1	ENCFF983JLZ	32	2	mean	ChIP-seq:H3K4me3:HCT116
1684	1	ENCFF730WMQ	32	2	mean	ChIP-seq:H3K4me3:layer of hippocampus
1685	1	ENCFF402YEA	32	2	mean	ChIP-seq:BRCA1:GM12878
1686	1	ENCFF989FXM	32	2	mean	ChIP-seq:CTCFL:K562
1687	1	ENCFF092AOF	32	2	mean	ChIP-seq:H3K4me1:liver
1688	1	ENCFF845CZS	32	2	mean	ChIP-seq:REST:GM12878
1689	1	ENCFF857KTJ	32	2	mean	ChIP-seq:USF2:H1
1690	1	ENCFF953VNU	32	2	mean	ChIP-seq:JUND:HepG2
1691	1	ENCFF446APX	32	2	mean	ChIP-seq:H3K9me3:naive thymus-derived CD4-positive, alpha-beta T cell
1692	1	ENCFF600LQM	32	2	mean	ChIP-seq:GTF2F1:HeLa-S3
1693	1	ENCFF894JCY	32	2	mean	DNase-seq::GM10266
1694	1	ENCFF695FDK	32	2	mean	ChIP-seq:EZH2:GM23248
1695	1	ENCFF680MFN	32	2	mean	ChIP-seq:H3K4me1:iPS-20b
1696	1	ENCFF643JJS	32	2	mean	ChIP-seq:CTCF:osteoblast
1697	1	ENCFF018WSO	32	2	mean	DNase-seq::brain microvascular endothelial cell
1698	1	ENCFF949AOV	32	2	mean	ChIP-seq:ASH1L:K562
1699	1	ENCFF004ADV	32	2	mean	ChIP-seq:H2AFZ:osteoblast
1700	1	ENCFF530OKB	32	2	mean	ChIP-seq:H3K9me3:effector memory CD4-positive, alpha-beta T cell
1701	1	ENCFF999YAH	32	2	mean	ChIP-seq:CTCF:HL-60
1702	1	ENCFF558FKW	32	2	mean	ChIP-seq:H4K20me1:GM23248
1703	1	ENCFF575LWQ	32	2	mean	ChIP-seq:H3K9me3:iPS-18c
1704	1	ENCFF101PSS	32	2	mean	ChIP-seq:CTCF:IMR-90
1705	1	ENCFF367UES	32	2	mean	ChIP-seq:H3K4me2:fibroblast of lung
1706	1	ENCFF556CFH	32	2	mean	ChIP-seq:H3K79me2:osteoblast
1707	1	ENCFF034DPW	32	2	mean	ChIP-seq:POLR2A:GM12892
1708	1	ENCFF194NJI	32	2	mean	DNase-seq::HeLa-S3
1709	1	ENCFF767GAL	32	2	mean	ChIP-seq:H3K4me1:common myeloid progenitor, CD34-positive
1710	1	ENCFF309FWG	32	2	mean	ChIP-seq:H3K27me3:iPS-18a
1711	1	ENCFF556UVZ	32	2	mean	DNase-seq::AG09319
1712	1	ENCFF936ALJ	32	2	mean	ChIP-seq:H3K36me3:CD4-positive, alpha-beta memory T cell
1713	1	ENCFF374RUF	32	2	mean	ChIP-seq:H3K27me3:mesenchymal stem cell
1714	1	ENCFF297TFG	32	2	mean	ChIP-seq:H3K9ac:temporal lobe
1715	1	ENCFF837RSL	32	2	mean	ChIP-seq:RAD21:H1
1716	1	ENCFF607AUL	32	2	mean	ChIP-seq:H3K9me3:mucosa of rectum
1717	1	ENCFF186WSI	32	2	mean	ChIP-seq:TEAD4:A549
1718	1	ENCFF113MFU	32	2	mean	ChIP-seq:NRF1:MCF-7
1719	1	ENCFF924MKH	32	2	mean	ChIP-seq:H3K4me2:BLaER1
1720	1	ENCFF804LSD	32	2	mean	ChIP-seq:H3K4me2:BLaER1
1721	1	ENCFF379QDR	32	2	mean	ChIP-seq:BDP1:K562
1722	1	ENCFF625JIM	32	2	mean	ChIP-seq:H3K9me3:endodermal cell
1723	1	ENCFF069RMS	32	2	mean	ChIP-seq:H3K27me3:adipocyte
1724	1	ENCFF595YPM	32	2	mean	ChIP-seq:H3K4me3:foreskin fibroblast
1725	1	ENCFF670RUE	32	2	mean	ChIP-seq:SMC3:HeLa-S3
1726	1	ENCFF928UGV	32	2	mean	ChIP-seq:H3K4me1:HUES6
1727	1	ENCFF818EXD	32	2	mean	ChIP-seq:H3K27ac:layer of hippocampus
1728	1	ENCFF089XKZ	32	2	mean	ChIP-seq:CTCF:pancreas
1729	1	ENCFF803OHB	32	2	mean	ChIP-seq:H3K9me3:skeletal muscle satellite cell
1730	1	ENCFF834VRT	32	2	mean	ChIP-seq:H3K27ac:dorsolateral prefrontal cortex
1731	1	ENCFF596TOJ	32	2	mean	ChIP-seq:H3K4me3:common myeloid progenitor, CD34-positive
1732	1	ENCFF059CCG	32	2	mean	ChIP-seq:H3K4me3:colonic mucosa
1733	1	ENCFF265CAE	32	2	mean	DNase-seq::fibroblast of the conjunctiva
1734	1	ENCFF322XXE	32	2	mean	ChIP-seq:H3K4me3:neuronal stem cell
1735	1	ENCFF251SLL	32	2	mean	ChIP-seq:H3K4me3:temporal lobe
1736	1	ENCFF279ZWT	32	2	mean	ChIP-seq:SPI1:GM12891
1737	1	ENCFF995XTX	32	2	mean	ChIP-seq:IKZF1:K562
1738	1	ENCFF418CAT	32	2	mean	ChIP-seq:H3K36me3:common myeloid progenitor, CD34-positive
1739	1	ENCFF933VXR	32	2	mean	ChIP-seq:SMARCC2:HeLa-S3
1740	1	ENCFF496HWP	32	2	mean	ChIP-seq:H3K27ac:temporal lobe
1741	1	ENCFF966QUT	32	2	mean	ChIP-seq:H3K4me3:B cell
1742	1	ENCFF726XBL	32	2	mean	ChIP-seq:H3K27ac:angular gyrus
1743	1	ENCFF414WIG	32	2	mean	ChIP-seq:BCL11A:H1
1744	1	ENCFF082TDS	32	2	mean	ChIP-seq:H3K36me3:skeletal muscle tissue
1745	1	ENCFF437LQX	32	2	mean	ChIP-seq:NR2C2:HepG2
1746	1	ENCFF065APW	32	2	mean	ChIP-seq:H3K36me3:caudate nucleus
1747	1	ENCFF690EWZ	32	2	mean	ChIP-seq:H3K9ac:endodermal cell
1748	1	ENCFF873DKH	32	2	mean	DNase-seq::head of caudate nucleus
1749	1	ENCFF487DKA	32	2	mean	ChIP-seq:EGR1:MCF-7
1750	1	ENCFF298PAW	32	2	mean	ChIP-seq:H3K27ac:GM23338
1751	1	ENCFF230MBP	32	2	mean	ChIP-seq:H3K4me3:neutrophil
1752	1	ENCFF273DKS	32	2	mean	ChIP-seq:H3K27me3:brain
1753	1	ENCFF006FKL	32	2	mean	ChIP-seq:H3K4me3:dorsolateral prefrontal cortex
1754	1	ENCFF597VWN	32	2	mean	ChIP-seq:H3K4me3:fibroblast of lung
1755	1	ENCFF805CRR	32	2	mean	ChIP-seq:CTCF:dorsolateral prefrontal cortex
1756	1	ENCFF944MGP	32	2	mean	ChIP-seq:H3K4me3:GM12875
1757	1	ENCFF305ZXD	32	2	mean	ChIP-seq:H3K9me3:lung
1758	1	ENCFF133FOG	32	2	mean	ChIP-seq:H3K27ac:colonic mucosa
1759	1	ENCFF168IFW	32	2	mean	ChIP-seq:CTCF:K562
1760	1	ENCFF596CNE	32	2	mean	ChIP-seq:SMC3:K562
1761	1	ENCFF110ZZE	32	2	mean	ChIP-seq:BHLHE40:K562
1762	1	ENCFF694ESB	32	2	mean	DNase-seq::kidney
1763	1	ENCFF949ZLD	32	2	mean	ChIP-seq:H3K27me3:common myeloid progenitor, CD34-positive
1764	1	ENCFF605NSR	32	2	mean	ChIP-seq:H3K36me3:mucosa of stomach
1765	1	ENCFF550MOB	32	2	mean	ChIP-seq:H3K27me3:brain
1766	1	ENCFF354VDX	32	2	mean	ChIP-seq:FOS:GM12878
1767	1	ENCFF143PFU	32	2	mean	ChIP-seq:POLR2B:K562
1768	1	ENCFF972NID	32	2	mean	ChIP-seq:H3K27me3:liver
1769	1	ENCFF026MPK	32	2	mean	ChIP-seq:H3K4me3:dorsolateral prefrontal cortex
1770	1	ENCFF800QUT	32	2	mean	ChIP-seq:RFX1:K562
1771	1	ENCFF620UWO	32	2	mean	ChIP-seq:H3K27ac:dorsolateral prefrontal cortex
1772	1	ENCFF555QGS	32	2	mean	ChIP-seq:H3K27ac:liver
1773	1	ENCFF096JNR	32	2	mean	ChIP-seq:H3K27ac:dorsolateral prefrontal cortex
1774	1	ENCFF982SAW	32	2	mean	ChIP-seq:H3K9me3:AG04450
1775	1	ENCFF501OWH	32	2	mean	ChIP-seq:H3K27ac:common myeloid progenitor, CD34-positive
1776	1	ENCFF135SDQ	32	2	mean	ChIP-seq:SIN3A:H1
1777	1	ENCFF155XQP	32	2	mean	ChIP-seq:E2F8:K562
1778	1	ENCFF149FXH	32	2	mean	ChIP-seq:MYC:MCF-7
1779	1	ENCFF271SJJ	32	2	mean	ChIP-seq:H3K9me3:naive thymus-derived CD4-positive, alpha-beta T cell
1780	1	ENCFF870BDD	32	2	mean	ChIP-seq:NFATC1:GM12878
1781	1	ENCFF187ZZX	32	2	mean	ChIP-seq:CTCF:dorsolateral prefrontal cortex
1782	1	ENCFF765DKU	32	2	mean	ChIP-seq:RFX5:SK-N-SH
1783	1	ENCFF563LTE	32	2	mean	ChIP-seq:H3K9ac:HUES48
1784	1	ENCFF278DUN	32	2	mean	ChIP-seq:MYC:MCF-7
1785	1	ENCFF408FAL	32	2	mean	ChIP-seq:H3K4me1:kidney
1786	1	ENCFF007PDL	32	2	mean	ChIP-seq:H3K79me2:KMS-11
1787	1	ENCFF273RVE	32	2	mean	ChIP-seq:MITF:K562
1788	1	ENCFF639XDW	32	2	mean	ChIP-seq:HDAC2:K562
1789	1	ENCFF747HKL	32	2	mean	ChIP-seq:ZBTB7A:K562
1790	1	ENCFF959FCK	32	2	mean	ChIP-seq:TBP:H1
1791	1	ENCFF082KZY	32	2	mean	ChIP-seq:DPF2:K562
1792	1	ENCFF933LNW	32	2	mean	ChIP-seq:NBN:K562
1793	1	ENCFF720YHG	32	2	mean	ChIP-seq:H3K9ac:ES-I3
1794	1	ENCFF130UEI	32	2	mean	ChIP-seq:FIP1L1:HepG2
1795	1	ENCFF766SVL	32	2	mean	ChIP-seq:FIP1L1:HepG2
1796	1	ENCFF112WFO	32	2	mean	ChIP-seq:H3K27ac:HUES6
1797	1	ENCFF979ZEJ	32	2	mean	ChIP-seq:MYC:H1
1798	1	ENCFF215ZNV	32	2	mean	ChIP-seq:H3K27me3:CD4-positive, alpha-beta T cell
1799	1	ENCFF028ADR	32	2	mean	ChIP-seq:H3K4me1:substantia nigra
1800	1	ENCFF796TKW	32	2	mean	ChIP-seq:H3K27me3:caudate nucleus
1801	1	ENCFF340GXB	32	2	mean	ChIP-seq:EZH2phosphoT487:GM23248
1802	1	ENCFF875CIS	32	2	mean	ChIP-seq:NONO:MCF-7
1803	1	ENCFF316KJE	32	2	mean	ChIP-seq:TAL1:K562
1804	1	ENCFF375GUY	32	2	mean	ChIP-seq:GATA2:endothelial cell of umbilical vein
1805	1	ENCFF084JWF	32	2	mean	ChIP-seq:EZH2:HCT116
1806	1	ENCFF155TTA	32	2	mean	ChIP-seq:BRCA1:HeLa-S3
1807	1	ENCFF145FWH	32	2	mean	ChIP-seq:ZBTB40:K562
1808	1	ENCFF425QWO	32	2	mean	ChIP-seq:POLR2A:HepG2
1809	1	ENCFF370VLQ	32	2	mean	ChIP-seq:H3K4me1:heart right ventricle
1810	1	ENCFF386QWG	32	2	mean	ChIP-seq:H3K4me3:heart right ventricle
1811	1	ENCFF084YCX	32	2	mean	ChIP-seq:FOXA2:HepG2
1812	1	ENCFF238XGJ	32	2	mean	ChIP-seq:H3K27me3:lung
1813	1	ENCFF716FTO	32	2	mean	ChIP-seq:MNT:HepG2
1814	1	ENCFF784XPM	32	2	mean	ChIP-seq:CBX3:K562
1815	1	ENCFF227SWT	32	2	mean	ChIP-seq:H3K36me3:iPS-15b
1816	1	ENCFF080TOL	32	2	mean	ChIP-seq:SIN3A:PFSK-1
1817	1	ENCFF777YHR	32	2	mean	ChIP-seq:H3K27me3:iPS-20b
1818	1	ENCFF175DLL	32	2	mean	ChIP-seq:H3K27ac:dorsolateral prefrontal cortex
1819	1	ENCFF385JTY	32	2	mean	ChIP-seq:ELK1:GM12878
1820	1	ENCFF773MCO	32	2	mean	ChIP-seq:H3K4me1:naive thymus-derived CD4-positive, alpha-beta T cell
1821	1	ENCFF506FGU	32	2	mean	ChIP-seq:H3K9ac:endocrine pancreas
1822	1	ENCFF544YTK	32	2	mean	ChIP-seq:H3K27me3:dorsolateral prefrontal cortex
1823	1	ENCFF677PYB	32	2	mean	ChIP-seq:H3K27me3:GM12878
1824	1	ENCFF592AMK	32	2	mean	ChIP-seq:H3K27ac:fibroblast of dermis
1825	1	ENCFF990ALU	32	2	mean	ChIP-seq:H3F3A:GM23248
1826	1	ENCFF352GLF	32	2	mean	ChIP-seq:H3K9me3:substantia nigra
1827	1	ENCFF932MIW	32	2	mean	ChIP-seq:H3K27me3:dorsolateral prefrontal cortex
1828	1	ENCFF347HBQ	32	2	mean	ChIP-seq:CTCF:LNCaP clone FGC
1829	1	ENCFF647FGO	32	2	mean	ChIP-seq:CTCF:LNCaP clone FGC
1830	1	ENCFF474KMR	32	2	mean	ChIP-seq:ZNF274:GM12878
1831	1	ENCFF907WGU	32	2	mean	ChIP-seq:H3K9me3:pancreas
1832	1	ENCFF357SQX	32	2	mean	ChIP-seq:H3K4me1:spleen
1833	1	ENCFF938TJR	32	2	mean	ChIP-seq:CTCF:foreskin fibroblast
1834	1	ENCFF287GSL	32	2	mean	DNase-seq::head of caudate nucleus
1835	1	ENCFF034CCN	32	2	mean	ChIP-seq:POLR2A:HeLa-S3
1836	1	ENCFF579AAK	32	2	mean	ChIP-seq:H3K27ac:dorsolateral prefrontal cortex
1837	1	ENCFF068TEY	32	2	mean	ChIP-seq:REST:MCF-7
1838	1	ENCFF157VMP	32	2	mean	ChIP-seq:H4K20me1:GM23338
1839	1	ENCFF338YMX	32	2	mean	ChIP-seq:H3K4me3:dorsolateral prefrontal cortex
1840	1	ENCFF881FCZ	32	2	mean	ChIP-seq:H3K27me3:naive thymus-derived CD4-positive, alpha-beta T cell
1841	1	ENCFF958UYX	32	2	mean	ChIP-seq:H3K4me3:GM12864
1842	1	ENCFF665EFZ	32	2	mean	ChIP-seq:H3K9me3:skeletal muscle tissue
1843	1	ENCFF240FOW	32	2	mean	ChIP-seq:H3K36me3:bronchial epithelial cell
1844	1	ENCFF397EBL	32	2	mean	ChIP-seq:H3K4me3:dorsolateral prefrontal cortex
1845	1	ENCFF626LBY	32	2	mean	ChIP-seq:H3K4me3:CD14-positive monocyte
1846	1	ENCFF521CUK	32	2	mean	ChIP-seq:PHF8:K562
1847	1	ENCFF140CPL	32	2	mean	ChIP-seq:H3K27ac:dorsolateral prefrontal cortex
1848	1	ENCFF581CHF	32	2	mean	ChIP-seq:H3K27me3:keratinocyte
1849	1	ENCFF218CLQ	32	2	mean	DNase-seq::GM12864
1850	1	ENCFF683GNU	32	2	mean	DNase-seq::T-helper 1 cell
1851	1	ENCFF946RTU	32	2	mean	ChIP-seq:H3K9me3:temporal lobe
1852	1	ENCFF634IKH	32	2	mean	ChIP-seq:H3K36me3:HeLa-S3
1853	1	ENCFF379RSX	32	2	mean	ChIP-seq:H3K36me3:mesenchymal stem cell
1854	1	ENCFF436LHA	32	2	mean	ChIP-seq:H3K4me1:substantia nigra
1855	1	ENCFF352KXC	32	2	mean	ChIP-seq:H3K4me3:dorsolateral prefrontal cortex
1856	1	ENCFF942QHN	32	2	mean	ChIP-seq:H3K27me3:HepG2
1857	1	ENCFF192NNA	32	2	mean	ChIP-seq:H3K9ac:HepG2
1858	1	ENCFF771MLB	32	2	mean	ChIP-seq:EP300:H1
1859	1	ENCFF232GUZ	32	2	mean	DNase-seq::H1
1860	1	ENCFF775TPT	32	2	mean	DNase-seq::head of caudate nucleus
1861	1	ENCFF703ZRP	32	2	mean	ChIP-seq:ATF7:MCF-7
1862	1	ENCFF464JOC	32	2	mean	ChIP-seq:CEBPB:MCF-7
1863	1	ENCFF405BIE	32	2	mean	ChIP-seq:SIRT6:K562
1864	1	ENCFF895BWM	32	2	mean	ChIP-seq:NFIC:SK-N-SH
1865	1	ENCFF559ESC	32	2	mean	ChIP-seq:H3K36me3:naive thymus-derived CD4-positive, alpha-beta T cell
1866	1	ENCFF194YJD	32	2	mean	ChIP-seq:H3K4me1:colonic mucosa
1867	1	ENCFF848BKA	32	2	mean	ChIP-seq:H3K27ac:dorsolateral prefrontal cortex
1868	1	ENCFF665JEQ	32	2	mean	ChIP-seq:H3K9ac:colonic mucosa
1869	1	ENCFF917BTP	32	2	mean	ChIP-seq:ZZZ3:GM12878
1870	1	ENCFF313AMP	32	2	mean	ChIP-seq:TEAD4:Ishikawa
1871	1	ENCFF570MHX	32	2	mean	ChIP-seq:H3K9me3:duodenal mucosa
1872	1	ENCFF026IKT	32	2	mean	ChIP-seq:NRF1:K562
1873	1	ENCFF309WTZ	32	2	mean	ChIP-seq:AGO2:HepG2
1874	1	ENCFF720IUW	32	2	mean	ChIP-seq:AGO2:HepG2
1875	1	ENCFF523REC	32	2	mean	ChIP-seq:REST:neural cell
1876	1	ENCFF319JRY	32	2	mean	ChIP-seq:GATA2:K562
1877	1	ENCFF923CBD	32	2	mean	ChIP-seq:CTCF:AG04449
1878	1	ENCFF386YQT	32	2	mean	ChIP-seq:H3K27me3:KMS-11
1879	1	ENCFF896BFP	32	2	mean	ChIP-seq:H3K27me3:HepG2
1880	1	ENCFF282CAG	32	2	mean	ChIP-seq:ZBTB33:SK-N-SH
1881	1	ENCFF629HUK	32	2	mean	ChIP-seq:H3K4me3:T-cell
1882	1	ENCFF580UOH	32	2	mean	DNase-seq::naive B cell
1883	1	ENCFF873HGN	32	2	mean	DNase-seq::trophoblast cell
1884	1	ENCFF743BTT	32	2	mean	ChIP-seq:H2BK120ac:H1
1885	1	ENCFF664PDL	32	2	mean	ChIP-seq:H2BK120ac:H1
1886	1	ENCFF405DRC	32	2	mean	ChIP-seq:KLF13:K562
1887	1	ENCFF797CNF	32	2	mean	DNase-seq::CD4-positive, alpha-beta memory T cell
1888	1	ENCFF728SYZ	32	2	mean	ChIP-seq:KDM1A:A549
1889	1	ENCFF810HHS	32	2	mean	ChIP-seq:RNF2:H1
1890	1	ENCFF536NKU	32	2	mean	ChIP-seq:KLF9:MCF-7
1891	1	ENCFF009VCO	32	2	mean	ChIP-seq:H3K18ac:trophoblast cell
1892	1	ENCFF470KIN	32	2	mean	DNase-seq::immature natural killer cell
1893	1	ENCFF288FXM	32	2	mean	ChIP-seq:H3K23ac:H1
1894	1	ENCFF189EMD	32	2	mean	ChIP-seq:CBX8:H1
1895	1	ENCFF690AJW	32	2	mean	ChIP-seq:PHF8:A549
1896	1	ENCFF806TCT	32	2	mean	ChIP-seq:H3K27me3:right cardiac atrium
1897	1	ENCFF676INB	32	2	mean	DNase-seq::naive thymus-derived CD4-positive, alpha-beta T cell
1898	1	ENCFF133JJR	32	2	mean	ChIP-seq:H3K4me1:tibial artery
1899	1	ENCFF539VSU	32	2	mean	ChIP-seq:H3K36me3:urinary bladder
1900	1	ENCFF941DTW	32	2	mean	ChIP-seq:H3K27me3:psoas muscle
1901	1	ENCFF177YNW	32	2	mean	ChIP-seq:CHD4:A549
1902	1	ENCFF606BET	32	2	mean	DNase-seq::CD8-positive, alpha-beta memory T cell
1903	1	ENCFF816CJJ	32	2	mean	ChIP-seq:H4K8ac:H1
1904	1	ENCFF883ZBF	32	2	mean	ChIP-seq:PYGO2:K562
1905	1	ENCFF452YZP	32	2	mean	DNase-seq::RCC 7860
1906	1	ENCFF932AQG	32	2	mean	DNase-seq::immature natural killer cell
1907	1	ENCFF023CDP	32	2	mean	ChIP-seq:CBFB:GM12878
1908	1	ENCFF528YUK	32	2	mean	ChIP-seq:H3K4me2:osteoblast
1909	1	ENCFF316MNF	32	2	mean	ChIP-seq:EZH2:HepG2
1910	1	ENCFF916KCH	32	2	mean	ChIP-seq:SP2:HepG2
1911	1	ENCFF349FXK	32	2	mean	ChIP-seq:EZH2:astrocyte
1912	1	ENCFF938LMN	32	2	mean	ChIP-seq:USF1:HCT116
1913	1	ENCFF314RQP	32	2	mean	ChIP-seq:H3K4me1:esophagus
1914	1	ENCFF914GYG	32	2	mean	ChIP-seq:FOSL1:K562
1915	1	ENCFF967EFL	32	2	mean	ChIP-seq:POU5F1:GM23338
1916	1	ENCFF827OLT	32	2	mean	ChIP-seq:SMAD5:GM12878
1917	1	ENCFF993TNH	32	2	mean	ChIP-seq:CHD4:HepG2
1918	1	ENCFF544TIU	32	2	mean	ChIP-seq:NFE2L1:K562
1919	1	ENCFF321HGE	32	2	mean	ChIP-seq:BRD4:HepG2
1920	1	ENCFF563KPE	32	2	mean	DNase-seq::naive thymus-derived CD8-positive, alpha-beta T cell
1921	1	ENCFF070PUZ	32	2	mean	ChIP-seq:HINFP:K562
1922	1	ENCFF731DST	32	2	mean	DNase-seq::naive thymus-derived CD4-positive, alpha-beta T cell
1923	1	ENCFF285XJU	32	2	mean	ChIP-seq:H3K79me2:B cell
1924	1	ENCFF102DRR	32	2	mean	ChIP-seq:H3K27me3:heart left ventricle
1925	1	ENCFF332INK	32	2	mean	ChIP-seq:TSC22D4:K562
1926	1	ENCFF046NUS	32	2	mean	ChIP-seq:H3K27ac:heart right ventricle
1927	1	ENCFF505KQH	32	2	mean	ChIP-seq:H3K14ac:H9
1928	1	ENCFF724OXR	32	2	mean	ChIP-seq:CBX8:A549
1929	1	ENCFF090XGY	32	2	mean	ChIP-seq:KDM1A:H1
1930	1	ENCFF130BEQ	32	2	mean	ChIP-seq:REST:GM23338
1931	1	ENCFF382AWG	32	2	mean	ChIP-seq:H3K27ac:pancreas
1932	1	ENCFF070NPH	32	2	mean	ChIP-seq:H3K4me1:adrenal gland
1933	1	ENCFF612GNV	32	2	mean	ChIP-seq:H3K27ac:psoas muscle
1934	1	ENCFF040XXG	32	2	mean	ChIP-seq:H3K36me3:GM06990
1935	1	ENCFF253NTK	32	2	mean	ChIP-seq:JUND:K562
1936	1	ENCFF768KOM	32	2	mean	DNase-seq::BJ
1937	1	ENCFF019UNK	32	2	mean	ChIP-seq:CTCF:WERI-Rb-1
1938	1	ENCFF909OMI	32	2	mean	ChIP-seq:H3K4me1:mucosa of rectum
1939	1	ENCFF129JPI	32	2	mean	ChIP-seq:POLR2A:H54
1940	1	ENCFF892SFD	32	2	mean	ChIP-seq:H3K27me3:dorsolateral prefrontal cortex
1941	1	ENCFF563VCW	32	2	mean	ChIP-seq:CTCF:prostate gland
1942	1	ENCFF850CZP	32	2	mean	ChIP-seq:KDM1A:HepG2
1943	1	ENCFF948QYK	32	2	mean	ChIP-seq:JUND:GM12878
1944	1	ENCFF432ZKH	32	2	mean	ChIP-seq:H3K36me3:esophagus
1945	1	ENCFF319SGB	32	2	mean	ChIP-seq:CTCF:dorsolateral prefrontal cortex
1946	1	ENCFF826HEW	32	2	mean	ChIP-seq:JUN:H1
1947	1	ENCFF700NBW	32	2	mean	ChIP-seq:TAL1:K562
1948	1	ENCFF228YQU	32	2	mean	ChIP-seq:POLR2A:GM12891
1949	1	ENCFF147NNY	32	2	mean	ChIP-seq:RFX5:HepG2
1950	1	ENCFF485KDU	32	2	mean	ChIP-seq:GATA3:A549
1951	1	ENCFF330MVI	32	2	mean	ChIP-seq:H3K36me3:MCF-7
1952	1	ENCFF704KKB	32	2	mean	ChIP-seq:MAFK:HepG2
1953	1	ENCFF973YBF	32	2	mean	ChIP-seq:POLR2A:H1
1954	1	ENCFF534AJF	32	2	mean	ChIP-seq:SRF:MCF-7
1955	1	ENCFF442OMG	32	2	mean	ChIP-seq:CTCF:dorsolateral prefrontal cortex
1956	1	ENCFF941GYG	32	2	mean	ChIP-seq:H3K4me3:cardiac muscle cell
1957	1	ENCFF846LZT	32	2	mean	ChIP-seq:TAF7:K562
1958	1	ENCFF803HIP	32	2	mean	ChIP-seq:POU2F2:GM12878
1959	1	ENCFF708IQG	32	2	mean	ChIP-seq:CTCF:GM12872
1960	1	ENCFF851YWJ	32	2	mean	ChIP-seq:KAT2A:GM12878
1961	1	ENCFF858VXY	32	2	mean	ChIP-seq:MAX:A549
1962	1	ENCFF988OUD	32	2	mean	ChIP-seq:H3K36me3:small intestine
1963	1	ENCFF996PHG	32	2	mean	ChIP-seq:FOXP2:SK-N-MC
1964	1	ENCFF607BZM	32	2	mean	ChIP-seq:H3K4me3:pancreas
1965	1	ENCFF239RAY	32	2	mean	ChIP-seq:RBBP5:GM12878
1966	1	ENCFF731CWM	32	2	mean	ChIP-seq:H3K4me3:mammary epithelial cell
1967	1	ENCFF281ILX	32	2	mean	ChIP-seq:JUNB:GM23338
1968	1	ENCFF961HOD	32	2	mean	ChIP-seq:ZBTB33:HCT116
1969	1	ENCFF732MHR	32	2	mean	ChIP-seq:H3K9me3:heart right ventricle
1970	1	ENCFF733UOW	32	2	mean	ChIP-seq:H3K4me2:KMS-11
1971	1	ENCFF242HPF	32	2	mean	ChIP-seq:H3K4me2:KMS-11
1972	1	ENCFF292JGY	32	2	mean	ChIP-seq:H3K9me3:right lobe of liver
1973	1	ENCFF435BEW	32	2	mean	DNase-seq::amniotic stem cell
1974	1	ENCFF070SZT	32	2	mean	ChIP-seq:H3K9me3:aorta
1975	1	ENCFF300EKW	32	2	mean	DNase-seq::dermis blood vessel endothelial cell
1976	1	ENCFF004UYH	32	2	mean	ChIP-seq:CTCF:dorsolateral prefrontal cortex
1977	1	ENCFF383FSB	32	2	mean	ChIP-seq:TAF1:HeLa-S3
1978	1	ENCFF679SRM	32	2	mean	DNase-seq::hepatic stellate cell
1979	1	ENCFF225ZYN	32	2	mean	ChIP-seq:H3K9ac:H1
1980	1	ENCFF301DXC	32	2	mean	ChIP-seq:CTCF:GM12865
1981	1	ENCFF171HYS	32	2	mean	ChIP-seq:H3K36me3:muscle layer of colon
1982	1	ENCFF857RXA	32	2	mean	DNase-seq::Panc1
1983	1	ENCFF578GEC	32	2	mean	ChIP-seq:H3K9me3:germinal matrix
1984	1	ENCFF708DCK	32	2	mean	ChIP-seq:JUND:SK-N-SH
1985	1	ENCFF848VKJ	32	2	mean	ChIP-seq:H3K36me3:subcutaneous abdominal adipose tissue
1986	1	ENCFF752EVS	32	2	mean	ChIP-seq:H3K4me3:dorsolateral prefrontal cortex
1987	1	ENCFF319BIJ	32	2	mean	ChIP-seq:H3K4me1:foreskin keratinocyte
1988	1	ENCFF935KGD	32	2	mean	DNase-seq::occipital lobe
1989	1	ENCFF413OHJ	32	2	mean	ChIP-seq:H3K9me3:foreskin keratinocyte
1990	1	ENCFF127BNU	32	2	mean	ChIP-seq:TBL1XR1:K562
1991	1	ENCFF098BFQ	32	2	mean	ChIP-seq:CTCF:fibroblast of lung
1992	1	ENCFF207SYF	32	2	mean	DNase-seq::GM04503
1993	1	ENCFF388VAV	32	2	mean	ChIP-seq:MYC:HepG2
1994	1	ENCFF436UEN	32	2	mean	ChIP-seq:H3K4me1:foreskin melanocyte
1995	1	ENCFF723EES	32	2	mean	ChIP-seq:H3K4me3:heart right ventricle
1996	1	ENCFF534WFY	32	2	mean	ChIP-seq:H3K36me3:subcutaneous abdominal adipose tissue
1997	1	ENCFF669RTH	32	2	mean	ChIP-seq:H3K4me3:stomach
[truncated: 4,391 more rows]

## Sheet: Data 2
Data 2 Summary of pretrained model sources across different foundation models
name	url
Nucleotide Transformer	https://huggingface.co/InstaDeepAI/nucleotide-transformer-v2-500m-multi-species
DNABERT2	https://huggingface.co/zhihan1996/DNABERT-2-117M
HyenaDNA-1k	https://huggingface.co/LongSafari/hyenadna-tiny-1k-seqlen-hf
HyenaDNA-32k	https://huggingface.co/LongSafari/hyenadna-small-32k-seqlen-hf
HyenaDNA-160k	https://huggingface.co/LongSafari/hyenadna-medium-160k-seqlen-hf
HyenaDNA-450k	https://huggingface.co/LongSafari/hyenadna-medium-450k-seqlen-hf
HyenaDNA-1M	https://huggingface.co/LongSafari/hyenadna-large-1m-seqlen-hf
Enformer	https://huggingface.co/EleutherAI/enformer-official-rough
Sei	https://zenodo.org/records/4906997

## Sheet: Data 3
Data 3 Hyperparameters used for model training across different tasks
Model	Input length (bp)	Resolution	Training dataset	Trained / Frozen	Batch size	Optimizer	LR schedule	Random seed
Enformer	196608	128	Enformer dataset	-	-	-	-	-
SUCCEED	196608	128	Enformer dataset	Trained	6	AdamW	0.0001	1401
EPCOT	1000	1000	ENCODE dataset	-	-	-	-	-
SUCCEED-EPCOT	1048576	1024	ENCODE dataset	Frozen	32	AdamW	0.0001	1401
AtacWorks	50000	1	AtacWorks dataset	-	-	-	-	-
SUCCEED-AtacWorks	131072	128	AtacWorks dataset	Frozen	32	AdamW	0.0001	1401
C.Origami	2097152	8192	C.Origami dataset	Trained	8	AdamW	0.0001	2077
SUCCEED-C.Origami	2097152	8192	C.Origami dataset	Trained or Frozen	8	AdamW	0.0002	2077

## Sheet: Data 4
Data 4 Datasets used for benchmarking different downstream tasks
Name	URL
Basenji2	https://console.cloud.google.com/storage/browser/basenji_barnyard/data
EPCOT	https://drive.google.com/drive/folders/1gsveyTgYwlXK5Ntnx5nLKSzIW3JvxLse
AtacWorks	https://atacworks-paper.s3.us-east-2.amazonaws.com
C.Origami	https://zenodo.org/record/7226561

## Sheet: Data 5
Prediction of mouse cell-type-specific epigenomic landscapes
Cell	ATAC-seq
Heart	ENCFF212VZR
Liver	ENCFF128LGT
erythroblast	ENCFF924FFI
kidney	ENCFF389HVM
lung	ENCFF155RBY
Denoising and enhancement of chromatin accessibility data during early mouse embryonic development
Cell	ATAC-seq
2-cell	GSE66390
4-cell	GSE66390
8-cell	GSE66390
mESC	GSE66390
Prediction of mouse cell-type-specific three-dimensional chromatin organization
Cell	ATAC-seq	HiC
8-cell	GSE66390	4DNFI1JHH8H1
Patski	ENCFF188BSA	GSE71831
mESC	GSE213645	ENCFF077YLL
