# Supplementary material for: Large-scale data-driven pre-trained DNA models enhance performance across diverse genomics tasks
Source: Nat Commun. 2026 May 14;17:6442. doi: 10.1038/s41467-026-73129-6 (PMC13377173; doi:10.1038/s41467-026-73129-6)
Supplement: Supplementary file 6 — Source Data [file 41467_2026_73129_MOESM6_ESM.xlsx]

## Sheet: Figure2a-b
target	PCC
DNASE:cerebellum male adult (27 years) and male adult (35 years)	0.855163
DNASE:frontal cortex male adult (27 years) and male adult (35 years)	0.872013
DNASE:chorion	0.804895
DNASE:Ishikawa treated with 0.02% dimethyl sulfoxide for 1 hour	0.807117
DNASE:GM03348	0.865097
DNASE:GM03348 genetically modified using transduction treated with 3 ug/mL doxycycline for 10 days	0.864041
DNASE:AG08395	0.827616
DNASE:AG08396	0.863844
DNASE:AG20443	0.860175
DNASE:frontal cortex female adult (67 years) and female adult (80 years)	0.846492
DNASE:H54	0.575034
DNASE:GM10248	0.888419
DNASE:GM12878	0.741832
DNASE:GM12891	0.866124
DNASE:GM12892	0.866437
DNASE:GM18507	0.836259
DNASE:GM19238	0.850854
DNASE:GM19239	0.837359
DNASE:GM19240	0.806061
DNASE:H1-hESC	0.847804
DNASE:H7-hESC	0.867267
DNASE:H9	0.83699
DNASE:heart male adult (27 years) and male adult (35 years)	0.814292
DNASE:HEK293T	0.8792
DNASE:HeLa-S3 treated with interferon alpha for 4 hours	0.763045
DNASE:HeLa-S3	0.82832
DNASE:hepatocyte	0.778378
DNASE:HepG2	0.844598
DNASE:HTR-8/SVneo	0.78772
DNASE:endothelial cell of umbilical vein newborn	0.807171
DNASE:CWRU1 male	0.879047
DNASE:iPS-NIHi11 male adult (71 year) originated from AG20443	0.844213
DNASE:iPS-NIHi7 female adult (85 years) originated from AG08395	0.879235
DNASE:K562 treated with 1 uM vorinostat for 72 hours	0.789722
DNASE:K562 G2 phase	0.782615
DNASE:K562 G1 phase	0.747436
DNASE:LNCaP clone FGC	0.758523
DNASE:LNCaP clone FGC treated with 1 nM 17B-hydroxy-17-methylestra-4,9,11-trien-3-one for 12 hours	0.664565
DNASE:MCF-7 originated from MCF-7	0.520959
DNASE:medulloblastoma	0.745849
DNASE:epidermal melanocyte	0.706566
DNASE:CD14-positive monocyte female	0.845677
DNASE:keratinocyte female	0.796061
DNASE:osteoblast	0.652114
DNASE:psoas muscle male adult (27 years) and male adult (35 years)	0.828662
DNASE:T47D treated with 10 nM 17B-estradiol for 30 minutes	0.807676
DNASE:urothelium cell line	0.833767
DNASE:A549	0.811319
DNASE:AG04449	0.725183
DNASE:AG04450	0.785869
DNASE:AG09309	0.718917
DNASE:AG09319	0.752382
DNASE:AG10803	0.72295
DNASE:fibroblast of the aortic adventitia female	0.740785
DNASE:BE2C	0.577588
DNASE:BJ	0.7196
DNASE:HS-27A	0.72868
DNASE:HS-5	0.738315
DNASE:stromal cell of bone marrow male	0.744842
DNASE:Caco-2	0.827582
DNASE:B cell female adult (43 years)	0.890185
DNASE:hematopoietic multipotent progenitor cell	0.872596
DNASE:naive thymus-derived CD4-positive, alpha-beta T cell male adult (26 years)	0.812892
DNASE:CMK	0.759363
DNASE:GM04503	0.704794
DNASE:GM04504	0.758161
DNASE:GM06990	0.869768
DNASE:GM12864	0.800372
DNASE:GM12865	0.849923
DNASE:GM12878	0.811031
DNASE:H1-hESC	0.831393
DNASE:cardiac mesoderm	0.892956
DNASE:cardiac mesoderm	0.789196
DNASE:cardiac mesoderm	0.841051
DNASE:cardiac mesoderm	0.836838
DNASE:H7-hESC	0.765803
DNASE:astrocyte of the hippocampus	0.833973
DNASE:astrocyte of the spinal cord	0.795614
DNASE:astrocyte of the cerebellum	0.727991
DNASE:amniotic epithelial cell	0.665958
DNASE:brain microvascular endothelial cell	0.751876
DNASE:brain pericyte	0.754326
DNASE:smooth muscle cell of the brain vasculature female	0.779553
DNASE:cardiac fibroblast	0.805109
DNASE:cardiac fibroblast female	0.762539
DNASE:cardiac muscle cell	0.805902
DNASE:fibroblast of the conjunctiva	0.815728
DNASE:choroid plexus epithelial cell	0.77499
DNASE:HCT116	0.817754
DNASE:epithelial cell of esophagus	0.717615
DNASE:HeLa-S3 G1b phase	0.622099
DNASE:HepG2	0.825787
DNASE:foreskin fibroblast male newborn	0.808799
DNASE:HFF-Myc originated from foreskin fibroblast	0.77663
DNASE:fibroblast of gingiva	0.720075
DNASE:iris pigment epithelial cell	0.747047
DNASE:HL-60	0.791109
DNASE:mammary epithelial cell female	0.719897
DNASE:fibroblast of mammary gland female	0.743951
DNASE:dermis blood vessel endothelial cell female adult	0.771834
DNASE:dermis blood vessel endothelial cell female adult	0.747333
DNASE:dermis blood vessel endothelial cell male newborn	0.723164
DNASE:dermis microvascular lymphatic vessel endothelial cell female	0.693599
DNASE:dermis microvascular lymphatic vessel endothelial cell male	0.761385
DNASE:dermis blood vessel endothelial cell male newborn	0.793437
DNASE:lung microvascular endothelial cell female	0.783892
DNASE:lung microvascular endothelial cell female	0.758239
DNASE:non-pigmented ciliary epithelial cell	0.750557
DNASE:pulmonary artery endothelial cell female	0.722225
DNASE:fibroblast of pulmonary artery	0.806065
DNASE:fibroblast of peridontal ligament male	0.731374
DNASE:fibroblast of lung	0.750342
DNASE:renal cortical epithelial cell	0.666698
DNASE:kidney epithelial cell	0.729185
DNASE:glomerular endothelial cell	0.693829
DNASE:retinal pigment epithelial cell	0.638128
DNASE:skeletal muscle myoblast	0.713889
DNASE:myotube originated from skeletal muscle myoblast	0.788513
DNASE:endothelial cell of umbilical vein newborn	0.741974
DNASE:fibroblast of villous mesenchyme	0.770163
DNASE:Jurkat clone E61	0.797964
DNASE:K562	0.824689
DNASE:K562	0.799737
DNASE:K562	0.730745
DNASE:myocyte originated from LHCN-M2	0.731841
DNASE:LHCN-M2	0.700099
DNASE:LNCaP clone FGC	0.634939
DNASE:M059J	0.72561
DNASE:MCF-7	0.608266
DNASE:MCF-7 treated with 100 nM estradiol for 1 hour	0.609371
DNASE:MCF-7	0.584766
DNASE:CD14-positive monocyte female	0.831884
DNASE:NB4	0.776787
DNASE:astrocyte	0.707409
DNASE:bronchial epithelial cell female treated with retinoic acid	0.820738
DNASE:fibroblast of dermis female adult	0.684713
DNASE:foreskin fibroblast male newborn	0.688211
DNASE:keratinocyte female	0.687744
DNASE:fibroblast of lung male adult (45 years)	0.721389
DNASE:NT2/D1	0.750476
DNASE:Panc1	0.771763
DNASE:epithelial cell of prostate	0.684676
DNASE:RPMI-7951	0.698218
DNASE:epithelial cell of proximal tubule	0.661307
DNASE:bronchial epithelial cell	0.693303
DNASE:SK-N-MC	0.599529
DNASE:SK-N-SH treated with 6 uM all-trans-retinoic acid for 48 hours	0.826902
DNASE:skeletal muscle cell	0.708493
DNASE:T47D	0.76956
DNASE:T-helper 1 cell	0.872834
DNASE:T-helper 1 cell female adult (26 years)	0.852807
DNASE:T-helper 1 cell male adult (33 years)	0.766151
DNASE:T-helper 17 cell	0.751699
DNASE:T-helper 2 cell	0.878309
DNASE:T-helper 2 cell female adult (26 years)	0.816859
DNASE:T-helper 2 cell male adult (33 years)	0.799385
DNASE:regulatory T cell female adult (35 years)	0.858792
DNASE:regulatory T cell male adult (28 years)	0.822041
DNASE:WERI-Rb-1	0.551434
DNASE:WI38 genetically modified using stable transfection originated from WI38 treated with 20 nM afimoxifene for 72 hours	0.706395
DNASE:WI38 genetically modified using stable transfection originated from WI38	0.766249
DNASE:HT1080	0.784943
DNASE:SK-MEL-5	0.634339
DNASE:SJCRH30	0.703584
DNASE:NCI-H460	0.77618
DNASE:SK-N-DZ treated with dimethyl sulfoxide for 72 hours	0.656267
DNASE:GM23338 male adult (53 years) originated from GM23248	0.874619
DNASE:lung embryo (112 days)	0.773848
DNASE:SK-MEL-5	0.645179
DNASE:muscle of back female embryo (113 days)	0.873882
DNASE:iPS DF 4.7 male newborn	0.76299
DNASE:right renal cortex interstitium male embryo (105 days)	0.832234
DNASE:caudate nucleus male adult (78 years)	0.759111
DNASE:left renal pelvis male embryo (105 days)	0.867785
DNASE:H9 S1 phase genetically modified using stable transfection	0.87294
DNASE:right kidney female embryo (87 days)	0.867775
DNASE:Karpas-422	0.819956
DNASE:CD8-positive, alpha-beta T cell male adult (21 year)	0.867862
DNASE:renal cortex interstitium female embryo (96 days)	0.902809
DNASE:brain female embryo (85 days)	0.845168
DNASE:muscle of leg male embryo (97 days)	0.826698
DNASE:muscle of back female embryo (105 days)	0.881248
DNASE:placenta female embryo (113 days)	0.763977
DNASE:foreskin keratinocyte male newborn	0.692595
DNASE:right kidney female embryo (107 days)	0.8894
DNASE:RCC 7860	0.715917
DNASE:colon epithelial cell line	0.808897
DNASE:left renal cortex interstitium male embryo (120 days)	0.871266
DNASE:T-cell	0.856025
DNASE:large intestine male embryo (113 days)	0.815357
DNASE:PC-3	0.681215
DNASE:muscle of leg male embryo (96 days)	0.824035
DNASE:adrenal gland embryo (96 days)	0.856838
DNASE:coronary artery female adult (53 years)	0.9028
DNASE:stomach female embryo (105 days)	0.858364
DNASE:muscle of arm female embryo (115 days)	0.81898
DNASE:heart female embryo (91 day)	0.824562
DNASE:kidney embryo (80 days)	0.870966
DNASE:heart left ventricle female adult (53 years)	0.901854
DNASE:muscle of back female embryo (98 days)	0.830149
DNASE:lung male embryo (108 days)	0.783995
DNASE:tibial artery female adult (53 years)	0.844278
DNASE:adrenal gland male embryo (101 day)	0.860294
DNASE:kidney female embryo (121 day)	0.863717
DNASE:stomach female embryo (107 days)	0.893462
DNASE:small intestine female embryo (110 days)	0.805627
DNASE:MG63	0.566295
DNASE:skin of body female embryo (82 days)	0.76392
DNASE:left renal cortex interstitium male embryo (105 days)	0.873022
DNASE:stomach male embryo (58 days) and male embryo (76 days)	0.897295
DNASE:left kidney female embryo (59 days) and male embryo (91 day)	0.900003
DNASE:hematopoietic multipotent progenitor cell	0.837894
DNASE:kidney female embryo (120 days)	0.891327
DNASE:muscle of back female embryo (115 days)	0.804593
DNASE:hematopoietic multipotent progenitor cell male adult (25 years) treated with erythropoietin for 20 days, hydrocortisone succinate for 20 days, kit ligand for 20 days, interleukin-3 for 20 days	0.834498
DNASE:small intestine female embryo (120 days)	0.84058
DNASE:brain embryo (112 days)	0.798242
DNASE:stomach female embryo (105 days)	0.888896
DNASE:left kidney female embryo (98 days)	0.875996
DNASE:trophoblast cell embryo (21 week)	0.736813
DNASE:common myeloid progenitor, CD34-positive female adult (27 years)	0.83638
DNASE:eye female embryo (76 days)	0.871991
DNASE:renal cortex interstitium male embryo (108 days)	0.884378
DNASE:placenta female embryo (108 days)	0.782547
DNASE:stomach female adult (53 years)	0.929109
DNASE:small intestine female embryo (107 days)	0.8591
DNASE:large intestine female embryo (120 days)	0.750351
DNASE:kidney glomerular epithelial cell male adult (43 years) and male adult (62 years)	0.774962
DNASE:renal pelvis female embryo (96 days)	0.892979
DNASE:lung female embryo (76 days)	0.881162
DNASE:muscle of back male embryo (104 days)	0.844835
DNASE:lung female embryo (85 days)	0.807726
DNASE:spinal cord male embryo (105 days)	0.862232
DNASE:hematopoietic multipotent progenitor cell treated with interleukin-3 for 4 days, kit ligand for 4 days, hydrocortisone succinate for 4 days, erythropoietin for 4 days	0.875348
DNASE:HepG2	0.714894
DNASE:foreskin fibroblast male newborn	0.832584
DNASE:omental fat pad female adult (53 years)	0.911806
DNASE:large intestine female embryo (110 days)	0.800943
DNASE:heart female embryo (105 days)	0.84696
DNASE:renal cortex interstitium male embryo (113 days)	0.86123
DNASE:brain female embryo (96 days)	0.73718
DNASE:thyroid gland male adult (37 years)	0.851804
DNASE:liver embryo (59 days) and embryo (80 days)	0.830769
DNASE:stomach male adult (54 years)	0.912877
DNASE:thymus male embryo (127 days)	0.885931
DNASE:upper lobe of left lung male adult (37 years)	0.908069
DNASE:endodermal cell	0.889726
DNASE:forelimb muscle female embryo (108 days)	0.778091
DNASE:CD4-positive, alpha-beta T cell male adult (37 years)	0.883921
DNASE:muscle of leg male embryo (101 day)	0.853751
DNASE:gastrocnemius medialis male adult (37 years)	0.694539
DNASE:gastrocnemius medialis male adult (54 years)	0.880327
DNASE:stomach male embryo (91 day)	0.82583
DNASE:muscle of back male embryo (101 day)	0.84691
DNASE:heart female embryo (117 days)	0.816355
DNASE:kidney tubule cell female adult (80 years) and male adult (62 years)	0.766841
DNASE:fibroblast of skin of abdomen male embryo (97 days)	0.741205
DNASE:pancreas male adult (34 years)	0.780364
DNASE:trophoblast cell originated from H1-hESC	0.692905
DNASE:left kidney male embryo (96 days)	0.868378
DNASE:skin fibroblast male embryo (97 days)	0.759332
DNASE:brain female embryo (142 days)	0.815921
DNASE:small intestine male embryo (105 days)	0.745055
DNASE:heart female embryo (110 days)	0.792188
DNASE:common myeloid progenitor, CD34-positive female	0.814754
DNASE:adrenal gland male adult (37 years)	0.774171
DNASE:muscle of back female embryo (85 days)	0.838566
DNASE:muscle of leg female embryo (85 days)	0.833038
DNASE:Peyer's patch male adult (54 years)	0.909676
DNASE:amniotic stem cell	0.790945
DNASE:stomach female embryo (98 days)	0.92114
DNASE:large intestine female embryo (91 day)	0.80076
DNASE:lung female embryo (120 days)	0.835484
DNASE:skin fibroblast male embryo (97 days)	0.768531
DNASE:SW480	0.755577
DNASE:GM23248	0.804487
DNASE:muscle of trunk female embryo (120 days)	0.855801
DNASE:islet precursor cell	0.866652
DNASE:medulla oblongata male adult (78 years) and male adult (84 years)	0.857029
DNASE:right lung male embryo (115 days)	0.790495
DNASE:body of pancreas male adult (54 years)	0.897213
DNASE:mammary epithelial cell female adult (18 years)	0.748544
DNASE:gastrocnemius medialis female adult (51 year)	0.871554
DNASE:uterus female adult (53 years)	0.887454
DNASE:ELR	0.783373
DNASE:omental fat pad female adult (51 year)	0.912222
DNASE:stomach male child (3 years)	0.832259
DNASE:B cell male adult (37 years)	0.850196
DNASE:foreskin fibroblast male newborn	0.795403
DNASE:renal cortex interstitium male embryo (91 day)	0.859136
DNASE:ACHN	0.780375
DNASE:kidney tubule cell female adult (80 years) treated with 5 uM cisplatin	0.73715
DNASE:left renal pelvis male embryo (105 days)	0.864076
DNASE:iPS DF 6.9 male newborn	0.815633
DNASE:kidney male embryo (87 days)	0.804445
DNASE:right lung female embryo (91 day)	0.864994
DNASE:NCI-H226	0.714862
DNASE:right renal cortex interstitium male embryo (105 days)	0.865783
DNASE:G401	0.832764
DNASE:muscle of arm male embryo (113 days)	0.82043
DNASE:common myeloid progenitor, CD34-positive male adult	0.86279
DNASE:muscle of leg female embryo (113 days)	0.834794
DNASE:arm bone male embryo (81 day)	0.908119
DNASE:H9	0.888642
DNASE:testis male embryo	0.849755
DNASE:neural stem progenitor cell originated from H1-hESC	0.877142
DNASE:right atrium auricular region female adult (51 year)	0.913705
DNASE:common myeloid progenitor, CD34-positive male adult (49 years)	0.782252
DNASE:stomach female embryo (121 day)	0.884687
DNASE:muscle of leg female embryo (105 days)	0.849692
DNASE:muscle of leg male embryo (97 days)	0.815353
DNASE:left kidney female embryo (87 days)	0.875308
DNASE:muscle of back male embryo (97 days)	0.817814
DNASE:muscle of leg male embryo (96 days)	0.850519
DNASE:right lung female embryo (105 days)	0.874662
DNASE:NAMALWA treated with Sendai virus for 2 hours	0.847326
DNASE:renal pelvis male embryo (127 days)	0.85624
DNASE:muscle of arm male embryo (96 days)	0.847975
DNASE:heart male child (3 years)	0.82749
DNASE:brain female embryo (117 days)	0.792734
DNASE:muscle of arm female embryo (85 days)	0.834724
DNASE:heart male embryo (110 days)	0.761533
DNASE:L1-S8	0.82669
DNASE:CD8-positive, alpha-beta T cell male adult (37 years)	0.88438
DNASE:muscle of back male embryo (91 day)	0.877015
DNASE:left renal pelvis male embryo (105 days)	0.874324
DNASE:middle frontal gyrus male adult (78 years)	0.817752
DNASE:lung male embryo (103 days)	0.745053
DNASE:heart male embryo (105 days)	0.807442
DNASE:left renal pelvis male embryo (120 days)	0.880755
DNASE:common myeloid progenitor, CD34-positive female adult (50 years)	0.841236
DNASE:Peyer's patch female adult (53 years)	0.883503
DNASE:skin fibroblast male embryo (97 days)	0.750468
DNASE:hematopoietic multipotent progenitor cell	0.885151
DNASE:right kidney male embryo (87 days)	0.895482
DNASE:tibial artery male adult (37 years)	0.901908
DNASE:renal cell carcinoma	0.747606
DNASE:thymus female embryo (113 days)	0.871162
DNASE:brain female embryo (109 days)	0.826425
DNASE:Daoy	0.807455
DNASE:A673	0.78801
DNASE:muscle of arm male embryo (101 day)	0.823536
DNASE:muscle of arm female embryo (120 days)	0.886669
DNASE:muscle of back male embryo (105 days)	0.80833
DNASE:skin fibroblast male embryo (97 days)	0.771483
DNASE:ecto neural progenitor cell originated from H9	0.924794
DNASE:hematopoietic multipotent progenitor cell treated with interleukin-3 for 17 days, kit ligand for 17 days, hydrocortisone succinate for 17 days, erythropoietin for 17 days	0.817599
DNASE:hepatocyte originated from H9	0.900448
DNASE:renal pelvis male embryo (97 days)	0.864525
DNASE:heart embryo (101 day)	0.722259
DNASE:large intestine male embryo (115 days)	0.868139
DNASE:T-cell male adult (37 years)	0.88384
DNASE:skin fibroblast male embryo (97 days)	0.738897
DNASE:CD1c-positive myeloid dendritic cell	0.873747
DNASE:B cell male adult (21 year)	0.888572
DNASE:superior temporal gyrus male adult (84 years)	0.824905
DNASE:skin fibroblast male embryo (97 days)	0.769947
DNASE:iPS DF 19.11 male newborn	0.829469
DNASE:hindlimb muscle male embryo (120 days)	0.883747
DNASE:MCF 10A treated with 1 uM tamoxifen for 6 hours	0.797873
DNASE:sigmoid colon male adult (54 years)	0.910803
DNASE:heart male embryo (120 days)	0.775821
DNASE:tibial nerve female adult (51 year)	0.914799
DNASE:adipocyte	0.847329
DNASE:muscle of trunk female embryo (121 day)	0.859752
DNASE:left cardiac atrium female embryo (101 day)	0.757376
DNASE:T-cell male adult (21 year)	0.886773
DNASE:right kidney male embryo (108 days)	0.860197
DNASE:adrenal gland female embryo (108 days)	0.83953
DNASE:hematopoietic multipotent progenitor cell treated with interleukin-3 for 11 day, kit ligand for 11 day, hydrocortisone succinate for 11 day, erythropoietin for 11 day	0.798664
DNASE:brain male embryo (105 days)	0.831649
DNASE:body of pancreas female adult (53 years)	0.879064
DNASE:left kidney female embryo (147 days)	0.821254
DNASE:CD4-positive, alpha-beta T cell male adult (37 years)	0.883577
DNASE:KBM-7	0.781599
DNASE:psoas muscle male child (3 years)	0.81938
DNASE:ovary female embryo	0.896048
DNASE:RKO	0.834089
DNASE:leg bone male embryo (81 day)	0.902047
DNASE:glomerular visceral epithelial cell child (3 years)	0.768421
DNASE:foreskin melanocyte male newborn	0.662117
DNASE:embryonic facial prominence embryo (53 days) and embryo (58 days)	0.846564
DNASE:vagina female adult (53 years)	0.90403
DNASE:kidney female embryo (85 days)	0.801952
DNASE:muscle of back male embryo (96 days)	0.816638
DNASE:muscle of trunk female embryo (113 days)	0.852282
DNASE:iPS DF 19.7 male newborn	0.74819
DNASE:right lung female embryo (110 days)	0.803851
DNASE:left lung male embryo (87 days)	0.769209
DNASE:large intestine female embryo (105 days)	0.883046
DNASE:right lung female embryo (98 days)	0.868362
DNASE:leg bone male embryo (81 day)	0.899928
DNASE:CD14-positive monocyte male adult (21 year)	0.77589
DNASE:muscle of arm male embryo (120 days)	0.85734
DNASE:Peyer's patch male adult (37 years)	0.942842
DNASE:common myeloid progenitor, CD34-positive male adult (36 years)	0.732055
DNASE:left lung female embryo (108 days)	0.774373
DNASE:small intestine female embryo (91 day)	0.850664
DNASE:MM.1S	0.780429
DNASE:sigmoid colon female adult (51 year)	0.914748
DNASE:left lung female embryo (105 days)	0.834406
DNASE:common myeloid progenitor, CD34-positive female adult (33 years)	0.782441
DNASE:retina embryo (125 days) and male embryo (103 days)	0.881549
DNASE:brain male embryo (72 days) and male embryo (76 days)	0.900763
DNASE:muscle of back male embryo (108 days)	0.839637
DNASE:IMR-90	0.755469
DNASE:lung female embryo (108 days)	0.836476
DNASE:left lung male embryo (113 days)	0.84941
DNASE:OCI-LY7	0.839483
DNASE:upper lobe of left lung female adult (51 year)	0.886463
DNASE:hematopoietic multipotent progenitor cell treated with interleukin-3 for 18 days, kit ligand for 18 days, hydrocortisone succinate for 18 days, erythropoietin for 18 days	0.807879
DNASE:putamen male adult (78 years)	0.840631
DNASE:common myeloid progenitor, CD34-positive male adult (42 years)	0.833376
DNASE:placenta embryo (53 days)	0.814785
DNASE:kidney male embryo (105 days)	0.815302
DNASE:heart left ventricle female embryo (136 days)	0.821125
DNASE:small intestine female embryo (108 days)	0.825875
DNASE:LoVo	0.839709
DNASE:cerebellar cortex male adult (78 years) and male adult (84 years)	0.738434
DNASE:lung embryo (67 days)	0.833475
DNASE:transverse colon female adult (53 years)	0.828684
DNASE:brain embryo (80 days)	0.89657
DNASE:stomach female embryo (108 days)	0.825298
DNASE:umbilical cord embryo (59 days) and male embryo (76 days)	0.871851
DNASE:muscle of leg male embryo (105 days)	0.815261
DNASE:Caki2	0.706356
DNASE:muscle of arm female embryo (105 days)	0.869273
DNASE:foreskin melanocyte male newborn	0.612677
DNASE:stomach male embryo (108 days)	0.872028
DNASE:body of pancreas male adult (37 years)	0.88236
DNASE:renal cortex interstitium female embryo (120 days)	0.874655
DNASE:body of pancreas female adult (51 year)	0.86378
DNASE:large intestine male embryo (105 days)	0.848782
DNASE:limb embryo (58 days) and embryo (59 days)	0.862438
DNASE:heart female embryo (147 days)	0.725962
DNASE:heart male embryo (96 days)	0.772323
DNASE:right renal pelvis male embryo (120 days)	0.879386
DNASE:left lung female embryo (117 days)	0.817489
DNASE:thymus female embryo (98 days)	0.882807
DNASE:ovary female adult (53 years)	0.887296
DNASE:left kidney male embryo (115 days)	0.894796
DNASE:thymus male embryo (113 days)	0.852625
DNASE:placenta female embryo (105 days)	0.654227
DNASE:EH	0.728526
DNASE:renal cortex interstitium male embryo (97 days)	0.896535
DNASE:placenta embryo (102 days)	0.87052
DNASE:placenta embryo (56 days) and embryo (59 days)	0.871911
DNASE:renal pelvis female embryo (103 days)	0.872243
DNASE:right lobe of liver female adult (53 years)	0.9126
DNASE:skin fibroblast male embryo (97 days)	0.744052
DNASE:tongue male embryo (72 days)	0.868252
DNASE:skin fibroblast male embryo (97 days)	0.72434
DNASE:liver female embryo (101 day) and female embryo (113 days)	0.910909
DNASE:large intestine female embryo (107 days)	0.709459
DNASE:hematopoietic multipotent progenitor cell treated with interleukin-3 for 6 days, kit ligand for 6 days, hydrocortisone succinate for 6 days, erythropoietin for 6 days	0.846541
DNASE:common myeloid progenitor, CD34-positive male	0.775223
DNASE:small intestine female embryo (98 days)	0.836286
DNASE:CD4-positive, alpha-beta T cell male adult (21 year)	0.885223
DNASE:brain male embryo (101 day)	0.858704
DNASE:placenta female embryo (101 day) and male embryo (105 days)	0.782644
DNASE:renal pelvis male embryo (91 day)	0.908142
DNASE:lung embryo (80 days) and male embryo (76 days)	0.840112
DNASE:Ammon's horn male adult (84 years)	0.866908
DNASE:muscle of back female embryo (105 days)	0.858863
DNASE:lung male embryo (82 days)	0.74878
DNASE:left renal cortex interstitium male embryo (105 days)	0.824076
DNASE:trophoblast cell embryo (17 weeks) and embryo (18 weeks)	0.667041
DNASE:RPMI8226	0.784282
DNASE:small intestine male embryo (91 day)	0.756017
DNASE:brain embryo (56 days) and male embryo (58 days)	0.890681
DNASE:pancreas female adult (30 years)	0.805206
DNASE:adrenal gland female adult (53 years)	0.912256
DNASE:breast epithelium female adult (51 year)	0.888848
DNASE:left kidney male embryo (87 days)	0.889159
DNASE:renal pelvis female embryo (96 days)	0.88882
DNASE:stomach male embryo (127 days)	0.897521
DNASE:CD8-positive, alpha-beta T cell female adult (34 years)	0.846806
DNASE:spinal cord female embryo (89 days)	0.879873
DNASE:muscle of arm male embryo (97 days)	0.817327
DNASE:renal pelvis female embryo (105 days)	0.886745
DNASE:HAP-1	0.609011
DNASE:SJSA1	0.68278
DNASE:retina embryo (74 days) and embryo (85 days)	0.896609
DNASE:muscle of leg male embryo (127 days)	0.863329
DNASE:fibroblast of skin of abdomen male embryo (97 days)	0.769307
DNASE:bipolar neuron originated from GM23338 treated with 0.5 ug/mL doxycycline hyclate for 4 days	0.847493
DNASE:stomach female embryo (147 days)	0.889209
DNASE:lung male embryo (54 days) and male embryo (58 days)	0.879292
DNASE:T-cell male adult (36 years)	0.744494
DNASE:T-cell male adult (21 year)	0.888483
DNASE:HK-2	0.855627
DNASE:NCI-H460	0.728373
DNASE:left lung male embryo (96 days)	0.855595
DNASE:common myeloid progenitor, CD34-positive male adult (23 years)	0.765909
DNASE:stomach female adult (51 year)	0.920516
DNASE:CD4-positive, alpha-beta T cell female adult (33 years)	0.849377
DNASE:kidney female embryo (113 days)	0.883563
DNASE:skin fibroblast male embryo (97 days)	0.747149
DNASE:placenta female embryo (85 days)	0.701105
DNASE:brain male embryo (122 days)	0.731993
DNASE:muscle of arm male embryo (97 days)	0.804002
DNASE:renal cortex interstitium female embryo (103 days)	0.875688
DNASE:thyroid gland female adult (51 year)	0.713075
DNASE:NAMALWA	0.834938
DNASE:heart embryo (59 days) and female embryo (76 days)	0.844091
DNASE:large intestine male embryo (105 days)	0.798735
DNASE:skin fibroblast male embryo (97 days)	0.731669
DNASE:right kidney male embryo (96 days)	0.859008
DNASE:CD14-positive monocyte male adult (37 years)	0.72538
DNASE:ELF-1	0.836362
DNASE:spinal cord female embryo (113 days)	0.889065
DNASE:spleen embryo (112 days)	0.861715
DNASE:left lung female embryo (107 days)	0.85904
DNASE:thymus female embryo	0.862321
DNASE:CD4-positive, alpha-beta T cell male adult (21 year)	0.895766
DNASE:stomach female embryo (96 days)	0.896422
DNASE:EL	0.79101
DNASE:CD14-positive monocyte female adult (34 years)	0.781534
DNASE:thyroid gland female adult (53 years)	0.854628
DNASE:adrenal gland female embryo (113 days)	0.81271
DNASE:muscle of back male embryo (96 days)	0.821511
DNASE:SJCRH30	0.616815
DNASE:natural killer cell male adult (21 year)	0.88274
DNASE:heart male embryo (72 days) and male embryo (76 days)	0.839995
DNASE:midbrain male adult (78 years) and male adult (84 years)	0.808341
DNASE:ovary female adult (30 years)	0.824486
DNASE:mesendoderm originated from H1-hESC	0.817121
DNASE:natural killer cell male adult (37 years)	0.842321
DNASE:natural killer cell female adult (34 years)	0.813699
DNASE:foreskin keratinocyte male newborn	0.622682
DNASE:stomach female embryo	0.890159
DNASE:adrenal gland male embryo (108 days)	0.848717
DNASE:testis male embryo	0.888575
DNASE:mesenchymal stem cell originated from H1-hESC	0.782303
DNASE:vagina female adult (51 year)	0.910483
DNASE:common myeloid progenitor, CD34-positive male adult (43 years)	0.746641
DNASE:heart right ventricle female embryo (101 day) and female embryo (103 days)	0.794928
DNASE:L1-S8R	0.827198
DNASE:heart female embryo (116 days) and female embryo (98 days)	0.803354
DNASE:MCF 10A treated with 1 uM tamoxifen for 24 hours	0.776561
DNASE:right renal pelvis male embryo (105 days)	0.8912
DNASE:muscle of arm female embryo (98 days)	0.829959
DNASE:H9 G1 phase genetically modified using stable transfection	0.858958
DNASE:tibial nerve male adult (37 years)	0.8328
DNASE:kidney male embryo (85 days)	0.881756
DNASE:tongue female embryo (59 days) and female embryo (76 days)	0.863664
DNASE:transverse colon female adult (51 year)	0.889767
DNASE:right renal pelvis male embryo (105 days)	0.863868
DNASE:large intestine male embryo (91 day)	0.870197
DNASE:right kidney female embryo (117 days)	0.852987
DNASE:right kidney male embryo (91 day)	0.903589
DNASE:skin fibroblast male embryo (97 days)	0.776124
DNASE:globus pallidus male adult (78 years) and male adult (84 years)	0.811539
DNASE:kidney female embryo (105 days)	0.886149
DNASE:right atrium auricular region female adult (53 years)	0.875115
DNASE:thymus female embryo (147 days)	0.830512
DNASE:stomach male adult (34 years)	0.74579
DNASE:eye embryo (56 days) and male embryo (76 days)	0.889633
DNASE:esophagus squamous epithelium male adult (37 years)	0.887295
DNASE:glomerular visceral epithelial cell child (3 years)	0.776717
DNASE:muscle of back male embryo (127 days)	0.82473
DNASE:spinal cord male embryo (96 days)	0.866103
DNASE:MCF 10A	0.796285
DNASE:transverse colon male adult (54 years)	0.873545
DNASE:kidney embryo (59 days) and female embryo (59 days)	0.914392
DNASE:H1-hESC	0.847431
DNASE:large intestine female embryo (98 days)	0.837935
DNASE:large intestine female embryo (103 days)	0.866029
DNASE:placenta male embryo (85 days)	0.81599
DNASE:left lung female embryo (91 day)	0.866391
DNASE:heart embryo (80 days)	0.882513
DNASE:femur female embryo (98 days)	0.908402
DNASE:H4	0.751431
DNASE:trophoblast cell embryo (23 weeks)	0.700198
DNASE:urinary bladder male embryo (76 days)	0.818884
DNASE:HT-29	0.784454
DNASE:limb embryo (53 days) and embryo (56 days)	0.910678
DNASE:retina female embryo (89 days)	0.885521
DNASE:dedifferentiated amniotic fluid mesenchymal stem cell	0.82859
DNASE:upper lobe of left lung female adult (53 years)	0.889344
DNASE:brain female embryo (105 days)	0.816186
DNASE:muscle of arm embryo (101 day)	0.802511
DNASE:renal cortex interstitium male embryo (108 days)	0.86641
DNASE:pons male adult (78 years)	0.783169
DNASE:thymus female embryo (105 days)	0.889828
DNASE:CD8-positive, alpha-beta T cell female adult (33 years)	0.859518
DNASE:cardiac muscle cell	0.880311
DNASE:CD8-positive, alpha-beta T cell male adult (21 year)	0.890257
DNASE:hematopoietic multipotent progenitor cell treated with interleukin-3 for 8 days, kit ligand for 8 days, hydrocortisone succinate for 8 days, erythropoietin for 8 days	0.789829
DNASE:right lung female embryo (117 days)	0.838869
DNASE:right lung male embryo (105 days)	0.773259
DNASE:lung female embryo (96 days)	0.802627
DNASE:adrenal gland male adult (54 years)	0.815439
DNASE:renal cortex interstitium male embryo (127 days)	0.851744
DNASE:spleen male adult (54 years)	0.94256
DNASE:renal cortex interstitium female embryo (89 days)	0.875913
DNASE:ascending aorta female adult (51 year)	0.905542
DNASE:ovary female adult (51 year)	0.872945
DNASE:hematopoietic multipotent progenitor cell treated with interleukin-3 for 13 days, kit ligand for 13 days, hydrocortisone succinate for 13 days, erythropoietin for 13 days	0.813042
DNASE:cardiac fibroblast female embryo (94 days) and female embryo (98 days)	0.779008
DNASE:adrenal gland male embryo (85 days)	0.859012
DNASE:large intestine male embryo (108 days)	0.816046
DNASE:occipital lobe male adult (84 years)	0.760297
DNASE:right lung female embryo (107 days)	0.861569
DNASE:small intestine female embryo (105 days)	0.759508
DNASE:muscle of leg male embryo (104 days)	0.820701
DNASE:lower leg skin female adult (53 years)	0.91429
DNASE:adrenal gland female adult (51 year)	0.880801
DNASE:adrenal gland female embryo (85 days)	0.854182
DNASE:muscle of arm male embryo (115 days)	0.76913
DNASE:right kidney female embryo (147 days)	0.869266
DNASE:kidney female embryo (76 days) and male embryo (76 days)	0.902549
DNASE:large intestine female embryo (108 days)	0.853012
DNASE:right kidney female embryo (98 days)	0.882418
DNASE:right renal cortex interstitium male embryo (120 days)	0.863691
DNASE:muscle of arm male embryo (96 days)	0.829225
DNASE:thymus male embryo (108 days)	0.835899
DNASE:B cell female adult (34 years)	0.864512
DNASE:thyroid gland male adult (54 years)	0.798668
DNASE:spinal cord female embryo (59 days) and male embryo (72 days)	0.887941
DNASE:heart embryo (96 days)	0.774828
DNASE:renal pelvis female embryo (89 days)	0.890471
DNASE:renal pelvis male embryo (108 days)	0.878173
DNASE:heart female embryo (103 days)	0.730843
DNASE:H9	0.843986
DNASE:K562	0.868068
DNASE:left renal cortex interstitium male embryo (105 days)	0.864734
DNASE:right lung female embryo (108 days)	0.765391
DNASE:stomach female embryo (96 days)	0.898292
DNASE:small intestine male adult (34 years)	0.770555
DNASE:renal cortex interstitium female embryo (96 days)	0.885974
DNASE:A172	0.753335
DNASE:left lung male embryo (115 days)	0.880885
DNASE:muscle of leg male embryo (115 days)	0.733714
DNASE:hematopoietic multipotent progenitor cell treated with interleukin-3 for 15 days, kit ligand for 15 days, hydrocortisone succinate for 15 days, erythropoietin for 15 days	0.806814
DNASE:muscle of leg female embryo (115 days)	0.794915
DNASE:PC-9	0.653771
DNASE:kidney female embryo (108 days)	0.906234
DNASE:stomach embryo (101 day)	0.871737
DNASE:H9 G2 phase genetically modified using stable transfection	0.877454
DNASE:esophagus muscularis mucosa male adult (37 years)	0.880877
DNASE:small intestine male embryo (108 days)	0.867445
DNASE:heart left ventricle female embryo (101 day) and female embryo (103 days)	0.784155
DNASE:SK-N-DZ	0.586649
DNASE:brain male embryo (104 days)	0.797521
DNASE:right lung male embryo (87 days)	0.827201
DNASE:muscle of arm male embryo (105 days)	0.807304
DNASE:muscle of arm male embryo (104 days)	0.838092
DNASE:kidney female embryo (105 days)	0.878086
DNASE:left lung male embryo (105 days)	0.768937
DNASE:left kidney female embryo (107 days)	0.888228
DNASE:Peyer's patch male adult (37 years)	0.902676
DNASE:renal pelvis male embryo (113 days)	0.885477
DNASE:prostate gland male adult (37 years)	0.905735
DNASE:HeLa-S3	0.681191
DNASE:left lung female embryo (110 days)	0.799183
DNASE:thymus male embryo (104 days)	0.863551
DNASE:neural progenitor cell originated from H9	0.874836
DNASE:trophoblast cell embryo (39 weeks) and embryo (40 weeks)	0.789547
DNASE:right lung male embryo (96 days)	0.805294
DNASE:H9 G1 phase genetically modified using stable transfection	0.865783
DNASE:small intestine male embryo (87 days)	0.879762
DNASE:spinal cord female embryo (87 days)	0.863268
DNASE:left kidney female embryo (110 days)	0.847297
DNASE:arm bone male embryo (81 day)	0.908646
DNASE:testis male adult (54 years)	0.918992
DNASE:transverse colon male adult (37 years)	0.825989
DNASE:right renal pelvis male embryo (105 days)	0.859929
DNASE:lung embryo (101 day)	0.770705
DNASE:inferior parietal cortex male adult (84 years)	0.852614
DNASE:kidney capillary endothelial cell female embryo (113 days)	0.770929
DNASE:placenta male embryo (91 day)	0.810209
DNASE:right kidney male embryo (115 days)	0.878444
DNASE:coronary artery female adult (51 year)	0.906872
ATAC:BM0106-Day0-MCP-A / Bone Marrow CD34+ / pDC	0.482624
ATAC:BM0106-UNK-ATAC-2 / Bone Marrow CD34+ / UNK	0.655275
ATAC:BM0828-MEGA1-A-151109 / Bone Marrow CD34+ / Mega	0.697277
ATAC:BM1077-MCP / Bone Marrow CD34+ / pDC	0.631893
ATAC:BM1077-UNK / Bone Marrow CD34+ / UNK	0.643188
ATAC:BM1137-GMP1-low-ATAC-2 / Bone Marrow CD34+ / GMP-A	0.705735
ATAC:BM1137-GMP2-mid-ATAC-1 / Bone Marrow CD34+ / GMP-B	0.740354
ATAC:BM1137-GMP3-high-ATAC-2 / Bone Marrow CD34+ / GMP-C	0.718454
ATAC:BM1214-Day0-MCP / Bone Marrow CD34+ / pDC	0.581799
ATAC:BM1214-Day0-UNK-A / Bone Marrow CD34+ / UNK	0.64476
CHIP:CTCF:MCF-7	0.719967
CHIP:TAF1:MCF-7	0.475798
CHIP:H3K4me3:GM12878	0.808521
CHIP:CTCF:GM12878	0.831879
CHIP:H3K27ac:GM12878	0.709711
CHIP:H3K27me3:GM12878	0.515452
CHIP:H3K4me1:GM12878	0.637807
CHIP:H3K4me2:GM12878	0.745555
CHIP:H3K9ac:GM12878	0.80187
CHIP:H4K20me1:GM12878	0.468519
CHIP:H3K27me3:endothelial cell of umbilical vein male newborn	0.642113
CHIP:H3K4me2:endothelial cell of umbilical vein male newborn	0.730708
CHIP:H3K4me3:endothelial cell of umbilical vein male newborn	0.80924
CHIP:CTCF:K562	0.851019
CHIP:H3K27me3:K562	0.537471
CHIP:H3K36me3:K562	0.656407
CHIP:H3K4me2:K562	0.816558
CHIP:H3K4me3:K562	0.809818
CHIP:H3K9ac:K562	0.792716
CHIP:H3K9me1:K562	0.495981
CHIP:CTCF:endothelial cell of umbilical vein male newborn	0.818394
CHIP:H3K27ac:endothelial cell of umbilical vein male newborn	0.624429
CHIP:H3K27ac:keratinocyte female	0.715126
CHIP:H3K27ac:mammary epithelial cell female adult (50 years)	0.67413
CHIP:H3K27me3:mammary epithelial cell female adult (50 years)	0.507366
CHIP:H3K36me3:mammary epithelial cell female adult (50 years)	0.677335
CHIP:H3K4me2:HepG2	0.796464
CHIP:H3K9ac:HepG2	0.837254
CHIP:CTCF:H1-hESC	0.832551
CHIP:H3K4me1:mammary epithelial cell female adult (50 years)	0.648638
CHIP:H3K4me2:mammary epithelial cell female adult (50 years)	0.796956
CHIP:H3K4me3:mammary epithelial cell female adult (50 years)	0.895503
CHIP:H4K20me1:mammary epithelial cell female adult (50 years)	0.428373
CHIP:H3K4me3:HepG2	0.883089
CHIP:H4K20me1:HepG2	0.552939
CHIP:H3K27ac:fibroblast of lung female child (11 year) and male adult (45 years)	0.767472
CHIP:H3K27me3:fibroblast of lung female child (11 year) and male adult (45 years)	0.619938
CHIP:H3K36me3:fibroblast of lung female child (11 year) and male adult (45 years)	0.669223
CHIP:H3K4me3:fibroblast of lung female child (11 year) and male adult (45 years)	0.866461
CHIP:H3K9ac:fibroblast of lung female child (11 year) and male adult (45 years)	0.800858
CHIP:H3K27ac:skeletal muscle myoblast male adult (22 years)	0.643472
CHIP:H3K27me3:skeletal muscle myoblast male adult (22 years)	0.520057
CHIP:H3K36me3:skeletal muscle myoblast male adult (22 years)	0.712349
CHIP:H3K4me1:skeletal muscle myoblast male adult (22 years)	0.597511
CHIP:H3K4me2:skeletal muscle myoblast male adult (22 years)	0.726409
CHIP:H3K4me3:skeletal muscle myoblast male adult (22 years)	0.903936
CHIP:H3K9ac:skeletal muscle myoblast male adult (22 years)	0.68995
CHIP:H4K20me1:skeletal muscle myoblast male adult (22 years)	0.445551
CHIP:H3K27ac:H1-hESC	0.634398
CHIP:H3K79me2:skeletal muscle myoblast male adult (22 years)	0.802224
CHIP:H3K9me3:skeletal muscle myoblast male adult (22 years)	0.533075
CHIP:CTCF:myotube	0.842548
CHIP:H2AFZ:myotube	0.771653
CHIP:H3K27ac:myotube	0.651824
CHIP:H3K36me3:myotube	0.711244
CHIP:H3K4me1:myotube	0.622005
CHIP:H3K4me2:myotube	0.795877
CHIP:H3K4me3:myotube	0.871923
CHIP:CTCF:HeLa-S3	0.866632
CHIP:H3K27ac:HeLa-S3	0.774637
CHIP:H3K4me2:HeLa-S3	0.799697
CHIP:H3K4me3:HeLa-S3	0.887504
CHIP:H3K79me2:HeLa-S3	0.781318
CHIP:H3K9ac:HeLa-S3	0.875382
CHIP:H4K20me1:HeLa-S3	0.515878
CHIP:H3K27me3:HepG2	0.681367
CHIP:H3K79me2:myotube	0.792089
CHIP:CTCF:astrocyte	0.821373
CHIP:H3K27ac:astrocyte	0.732349
CHIP:H3K4me3:astrocyte	0.89396
CHIP:H2AFZ:GM12878	0.726623
CHIP:H3K79me2:GM12878	0.792276
CHIP:H3K9ac:myotube	0.733323
CHIP:H4K20me1:myotube	0.532955
CHIP:H2AFZ:skeletal muscle myoblast male adult (22 years)	0.743232
CHIP:H3K27me3:HeLa-S3	0.668396
CHIP:H2AFZ:K562	0.680316
CHIP:H3K79me2:K562	0.799462
CHIP:H3K9me3:K562	0.524586
CHIP:H2AFZ:osteoblast	0.758694
CHIP:H3K27ac:osteoblast	0.734983
CHIP:H3K36me3:osteoblast	0.749396
CHIP:H3K4me1:osteoblast	0.695086
CHIP:H3K4me2:osteoblast	0.856234
CHIP:H3K9me3:osteoblast	0.63923
CHIP:CTCF:fibroblast of dermis	0.828838
CHIP:H3K27ac:fibroblast of dermis	0.685174
CHIP:H3K4me3:fibroblast of dermis NONE and female adult	0.836255
CHIP:H3K4me1:HepG2	0.693321
CHIP:H3K4me1:HeLa-S3	0.658053
CHIP:KDM5B:K562	0.710926
CHIP:RBBP5:H1-hESC	0.655374
CHIP:HDAC1:K562	0.647989
CHIP:HDAC2:K562	0.578565
CHIP:PHF8:K562	0.838276
CHIP:RBBP5:K562	0.784853
CHIP:SAP30:K562	0.548033
CHIP:CHD1:H1-hESC	0.665868
CHIP:H3K9me3:myotube	0.572492
CHIP:H2AFZ:HeLa-S3	0.733858
CHIP:H3K9me3:HeLa-S3	0.535943
CHIP:H3K27me3:osteoblast	0.663807
CHIP:H4K20me1:osteoblast	0.69524
CHIP:H2AFZ:DND-41	0.720065
CHIP:H3K27ac:DND-41	0.672652
CHIP:H3K36me3:DND-41	0.819282
CHIP:H3K4me1:DND-41	0.588928
CHIP:H3K4me3:DND-41	0.882107
CHIP:H3K79me2:DND-41	0.821697
CHIP:H4K20me1:DND-41	0.725097
CHIP:EZH2:GM12878	0.479564
CHIP:EZH2:mammary epithelial cell female adult (50 years)	0.740882
CHIP:H2AFZ:mammary epithelial cell female adult (50 years)	0.773221
CHIP:H3K9me3:mammary epithelial cell female adult (50 years)	0.585441
CHIP:EZH2:skeletal muscle myoblast male adult (22 years)	0.537488
CHIP:EZH2:HepG2	0.674595
CHIP:H2AFZ:keratinocyte female	0.734511
CHIP:H3K79me2:keratinocyte female	0.833774
CHIP:H3K9me3:keratinocyte female	0.616257
CHIP:EZH2:fibroblast of lung female child (11 year) and male adult (45 years)	0.740415
CHIP:H2AFZ:fibroblast of lung female child (11 year) and male adult (45 years)	0.743942
CHIP:H3K9me3:fibroblast of lung female child (11 year) and male adult (45 years)	0.602454
CHIP:H3K9ac:astrocyte	0.876293
CHIP:H4K20me1:astrocyte	0.79936
CHIP:H3K9ac:DND-41	0.844104
CHIP:H3K9me3:DND-41	0.554525
CHIP:H3K79me2:mammary epithelial cell female adult (50 years)	0.862401
CHIP:H2AFZ:endothelial cell of umbilical vein male newborn	0.705469
CHIP:H3K79me2:endothelial cell of umbilical vein male newborn	0.800598
CHIP:EZH2:fibroblast of dermis	0.685756
CHIP:H3K79me2:fibroblast of lung female child (11 year) and male adult (45 years)	0.817577
CHIP:H3K79me2:osteoblast	0.851713
CHIP:H3K4me3:A549 treated with 0.02% ethanol for 1 hour	0.891843
CHIP:H3K27ac:CD14-positive monocyte female	0.778374
CHIP:H3K27me3:CD14-positive monocyte female	0.823376
CHIP:H3K36me3:CD14-positive monocyte female	0.846684
CHIP:H3K4me1:CD14-positive monocyte female	0.727224
CHIP:H3K4me3:CD14-positive monocyte female	0.892121
CHIP:H3K79me2:CD14-positive monocyte female	0.798234
CHIP:H3K9me3:CD14-positive monocyte female	0.701954
CHIP:H4K20me1:CD14-positive monocyte female	0.7505
CHIP:H3K4me3:A549 treated with 100 nM dexamethasone for 1 hour	0.890293
CHIP:H3K9ac:A549 treated with 0.02% ethanol for 1 hour	0.862492
CHIP:H3K27me3:DND-41	0.600786
CHIP:H3K9me3:endothelial cell of umbilical vein male newborn	0.647017
CHIP:EZH2:HeLa-S3	0.676865
CHIP:H3K9me3:HepG2	0.715762
CHIP:H3K9ac:CD14-positive monocyte female	0.830005
CHIP:H3K4me3:osteoblast	0.918907
CHIP:H3K27me3:myotube	0.713061
CHIP:HDAC6:K562	0.510501
CHIP:PHF8:H1-hESC	0.736298
CHIP:CTCF:CD14-positive monocyte female	0.854167
CHIP:H3K79me2:A549 treated with 0.02% ethanol for 1 hour	0.847249
CHIP:HDAC6:H1-hESC	0.338151
CHIP:SAP30:H1-hESC	0.489656
CHIP:SUZ12:H1-hESC	0.861424
CHIP:CREBBP:K562	0.349097
CHIP:CBX3:K562	0.52522
CHIP:KAT2B:K562	0.320367
CHIP:SIRT6:K562	0.371068
CHIP:SUZ12:K562	0.55976
CHIP:CTCF:A549 treated with 100 nM dexamethasone for 1 hour	0.877047
CHIP:H2AFZ:A549 treated with 0.02% ethanol for 1 hour	0.724689
CHIP:H3K27ac:A549 treated with 0.02% ethanol for 1 hour	0.728015
CHIP:H3K27me3:A549 treated with 0.02% ethanol for 1 hour	0.731591
CHIP:H3K4me1:A549 treated with 0.02% ethanol for 1 hour	0.73734
CHIP:H3K9me3:A549 treated with 0.02% ethanol for 1 hour	0.665763
CHIP:H4K20me1:A549 treated with 0.02% ethanol for 1 hour	0.685801
CHIP:H3K27ac:B cell female adult (27 years)	0.73903
CHIP:EP300:H1-hESC	0.351826
CHIP:SIRT6:H1-hESC	0.427481
CHIP:SETDB1:K562	0.548555
CHIP:CTCF:B cell female adult (27 years) and female adult (43 years)	0.866421
CHIP:H2AFZ:B cell female adult (27 years) and female adult (43 years)	0.805955
CHIP:H3K4me2:B cell female adult (27 years) and female adult (43 years)	0.873322
CHIP:CHD7:H1-hESC	0.587609
CHIP:HDAC2:H1-hESC	0.631031
CHIP:KDM4A:H1-hESC	0.71832
CHIP:WHSC1:K562	0.642925
CHIP:H3K27ac:A549 treated with 100 nM dexamethasone for 1 hour	0.813251
CHIP:H3K4me2:A549 treated with 0.02% ethanol for 1 hour	0.813389
CHIP:H4K20me1:B cell female adult (27 years)	0.655629
CHIP:FOXP2:SK-N-MC	0.463516
CHIP:POLR2A:GM12878	0.785072
CHIP:SRF:GM12878	0.594098
CHIP:REST:GM12878	0.457875
CHIP:USF1:GM12878	0.477172
CHIP:JUND:HepG2	0.579216
CHIP:SIN3A:HepG2	0.520696
CHIP:USF1:HepG2	0.522813
CHIP:POLR2A:HeLa-S3	0.798751
CHIP:PBX3:GM12878	0.50198
CHIP:TAF1:GM12878	0.65568
CHIP:BATF:GM12878	0.468262
CHIP:EBF1:GM12878	0.487216
CHIP:IRF4:GM12878	0.570225
CHIP:TCF12:GM12878	0.588877
CHIP:BCL11A:GM12878	0.527567
CHIP:EP300:GM12878	0.492405
CHIP:ZBTB33:GM12878	0.58448
CHIP:PAX5:GM12878	0.55511
CHIP:NR3C1:A549 treated with 500 pM dexamethasone for 1 hour	0.548733
CHIP:NR3C1:A549 treated with 50 nM dexamethasone for 1 hour	0.499601
CHIP:NR3C1:A549 treated with 5 nM dexamethasone for 1 hour	0.513207
CHIP:POLR2A:A549 treated with 0.02% ethanol for 1 hour	0.777508
CHIP:POLR2A:A549 treated with 100 nM dexamethasone for 1 hour	0.701107
CHIP:PAX5:GM12878	0.572489
CHIP:REST:H1-hESC	0.35643
CHIP:POLR2A:H1-hESC	0.778869
CHIP:TAF1:H1-hESC	0.749488
CHIP:FOSL2:HepG2	0.604998
CHIP:GABPA:HeLa-S3	0.636799
CHIP:TAF1:HeLa-S3	0.5758
CHIP:RXRA:HepG2	0.519607
CHIP:POLR2A:GM12892	0.782283
CHIP:POLR2AphosphoS5:GM12892	0.751193
CHIP:TAF1:GM12892	0.600786
CHIP:POLR2AphosphoS5:H1-hESC	0.760428
CHIP:BHLHE40:HepG2	0.384877
CHIP:CTCF:HepG2	0.792568
CHIP:POLR2AphosphoS5:GM12878	0.784781
CHIP:POU2F2:GM12891	0.690421
CHIP:SPI1:GM12891	0.551301
CHIP:POLR2A:GM12891	0.716181
CHIP:POLR2AphosphoS5:GM12891	0.728563
CHIP:TAF1:GM12891	0.57311
CHIP:NR3C1:A549 treated with 0.02% ethanol for 1 hour	0.531068
CHIP:BCL11A:H1-hESC	0.327322
CHIP:SIX5:H1-hESC	0.437485
CHIP:SP1:H1-hESC	0.54521
CHIP:SIN3A:H1-hESC	0.521202
CHIP:TCF12:H1-hESC	0.443512
CHIP:USF1:H1-hESC	0.514672
CHIP:SRF:H1-hESC	0.356692
CHIP:GABPA:H1-hESC	0.627953
CHIP:ESR1:Ishikawa treated with 10 nM estradiol for 1 hour	0.309354
CHIP:ESR1:Ishikawa treated with 0.02% dimethyl sulfoxide for 1 hour	0.387448
CHIP:EGR1:H1-hESC	0.460131
CHIP:NR3C1:Ishikawa treated with 100 nM dexamethasone for 1 hour	0.348165
CHIP:RXRA:GM12878	0.335856
CHIP:SIX5:GM12878	0.478846
CHIP:TCF12:HepG2	0.620672
CHIP:PAX5:GM12891	0.328433
CHIP:REST:SK-N-SH	0.453914
CHIP:GABPA:HepG2	0.568806
CHIP:REST:HepG2	0.446395
CHIP:POLR2A:HepG2	0.622314
CHIP:TAF1:HepG2	0.568343
CHIP:REST:Panc1	0.550251
CHIP:REST:PFSK-1	0.353857
CHIP:NR3C1:A549 treated with 100 nM dexamethasone for 1 hour	0.382476
CHIP:ESR1:T47D treated with 100 nM genistein for 1 hour	0.388148
CHIP:NR3C1:A549 treated with 0.02% ethanol for 1 hour	0.519709
CHIP:RXRA:H1-hESC	0.329574
CHIP:SP1:HepG2	0.53844
CHIP:BCLAF1:GM12878	0.61889
CHIP:ETS1:GM12878	0.392638
CHIP:MEF2A:GM12878	0.350422
CHIP:ATF3:H1-hESC	0.422891
CHIP:YY1:H1-hESC	0.600818
CHIP:ATF3:HepG2	0.447309
CHIP:BCLAF1:K562	0.40638
CHIP:POLR2A:Ishikawa treated with 0.02% dimethyl sulfoxide for 1 hour	0.817667
CHIP:YY1:GM12891	0.648887
CHIP:EP300:H1-hESC	0.449346
CHIP:JUND:H1-hESC	0.515748
CHIP:ETS1:K562	0.60425
CHIP:POLR2AphosphoS5:K562	0.692219
CHIP:FOXA1:T47D treated with 0.02% dimethyl sulfoxide for 1 hour	0.466461
CHIP:NR3C1:Ishikawa treated with 0.02% ethanol for 1 hour	0.451816
CHIP:RAD21:H1-hESC	0.811679
CHIP:FOXA1:HepG2	0.534001
CHIP:HNF4A:HepG2	0.484452
CHIP:E2F6:K562	0.726762
CHIP:ESR1:T47D treated with 0.02% dimethyl sulfoxide for 1 hour	0.355756
CHIP:GABPA:K562	0.653348
CHIP:MAX:K562	0.791911
CHIP:SIN3A:K562	0.471023
CHIP:RAD21:HepG2	0.793909
CHIP:YY1:GM12892	0.554658
CHIP:TAF7:H1-hESC	0.563574
CHIP:EP300:HepG2	0.522707
CHIP:CTCF:SK-N-SH treated with 6 uM all-trans-retinoic acid for 48 hours	0.804208
CHIP:RAD21:SK-N-SH treated with 6 uM all-trans-retinoic acid for 48 hours	0.812523
CHIP:YY1:SK-N-SH treated with 6 uM all-trans-retinoic acid for 48 hours	0.629713
CHIP:HDAC2:HepG2	0.508666
CHIP:ZBTB7A:K562	0.654389
CHIP:USF1:SK-N-SH treated with 6 uM all-trans-retinoic acid for 48 hours	0.53241
CHIP:YY1:K562	0.726444
CHIP:SRF:GM12878	0.428024
CHIP:BCL11A:H1-hESC	0.315584
CHIP:POLR2AphosphoS5:HCT116	0.774974
CHIP:REST:HeLa-S3	0.345968
CHIP:FOXA1:HepG2	0.533049
CHIP:POLR2A:K562	0.767538
CHIP:NANOG:H1-hESC	0.402854
CHIP:FOSL1:K562	0.508666
CHIP:REST:K562	0.413392
CHIP:GATA3:T47D treated with 0.02% dimethyl sulfoxide for 1 hour	0.411441
CHIP:RAD21:GM12878	0.73036
CHIP:ELF1:HepG2	0.646213
CHIP:ZBTB33:HepG2	0.392069
CHIP:EGR1:K562	0.481819
CHIP:MEF2C:GM12878	0.340319
CHIP:CTCF:H1-hESC	0.780966
CHIP:FOXA2:HepG2	0.540122
CHIP:HNF4G:HepG2	0.520215
CHIP:TAF7:K562	0.428689
CHIP:THAP1:K562	0.558756
CHIP:YY1:GM12878	0.697519
CHIP:BCL3:GM12878	0.374747
CHIP:HDAC2:H1-hESC	0.489469
CHIP:FOSL1:H1-hESC	0.370817
CHIP:YY1:HepG2	0.599815
CHIP:ATF3:K562	0.575414
CHIP:MEF2A:K562	0.367983
CHIP:SIX5:K562	0.420523
CHIP:REST:HepG2	0.476208
CHIP:POLR2AphosphoS5:Panc1	0.730689
CHIP:REST:PFSK-1	0.506393
CHIP:REST:SK-N-SH	0.559719
CHIP:POLR2AphosphoS5:SK-N-SH	0.754068
CHIP:SIN3A:SK-N-SH	0.659717
CHIP:POLR2AphosphoS5:PFSK-1	0.642396
CHIP:SP1:A549 treated with 0.02% ethanol for 1 hour	0.707782
CHIP:TAF1:A549 treated with 0.02% ethanol for 1 hour	0.654494
CHIP:POLR2AphosphoS5:HepG2	0.719348
CHIP:CTCF:K562	0.808075
CHIP:POLR2AphosphoS5:SK-N-MC	0.714412
CHIP:YY1:A549 treated with 0.02% ethanol for 1 hour	0.680149
CHIP:ATF3:A549 treated with 0.02% ethanol for 1 hour	0.600535
CHIP:ELF1:A549 treated with 0.02% ethanol for 1 hour	0.624725
CHIP:ETS1:A549 treated with 0.02% ethanol for 1 hour	0.638451
CHIP:FOXA1:A549 treated with 100 nM dexamethasone for 1 hour	0.407402
CHIP:GABPA:A549 treated with 0.02% ethanol for 1 hour	0.759325
CHIP:ZBTB33:A549 treated with 0.02% ethanol for 1 hour	0.583268
CHIP:ZBTB7A:HepG2	0.500715
CHIP:POLR2A:endothelial cell of umbilical vein newborn	0.669774
CHIP:POLR2AphosphoS5:endothelial cell of umbilical vein newborn	0.708937
CHIP:ESR1:T47D treated with 100 nM bisphenol A for 30 minutes	0.442235
CHIP:CTCF:Ishikawa treated with 0.02% dimethyl sulfoxide for 1 hour	0.574259
CHIP:TAF1:SK-N-SH	0.68298
CHIP:BCL3:A549 treated with 0.02% ethanol for 1 hour	0.649224
CHIP:CEBPB:HepG2	0.577164
CHIP:ATF2:GM12878	0.613834
CHIP:NFATC1:GM12878	0.642235
CHIP:TAF1:PFSK-1	0.52963
CHIP:FOSL2:A549 treated with 0.02% ethanol for 1 hour	0.669106
CHIP:REST:A549 treated with 0.02% ethanol for 1 hour	0.614077
CHIP:TCF12:A549 treated with 0.02% ethanol for 1 hour	0.660489
CHIP:ESR1:Ishikawa treated with 100 nM bisphenol A for 1 hour	0.525566
CHIP:REST:GM12878	0.43559
CHIP:PML:K562	0.613489
CHIP:STAT5A:GM12878	0.716586
CHIP:CREB1:A549 treated with 0.02% ethanol for 1 hour	0.344206
CHIP:CREB1:A549 treated with 0.02% ethanol for 1 hour	0.334342
CHIP:FOXA1:A549 treated with 0.02% ethanol for 1 hour	0.480412
CHIP:JUND:A549 treated with 0.02% ethanol for 1 hour	0.623936
CHIP:EGR1:GM12878	0.453919
CHIP:MTA3:GM12878	0.741078
CHIP:RUNX3:GM12878	0.674466
CHIP:TEAD4:K562	0.591931
CHIP:SIX5:A549 treated with 0.02% ethanol for 1 hour	0.647759
CHIP:SIN3A:A549 treated with 0.02% ethanol for 1 hour	0.676239
CHIP:NFIC:GM12878	0.587863
CHIP:STAT5A:K562	0.530834
CHIP:NR2F2:K562	0.619841
CHIP:CBX3:K562	0.613941
CHIP:TRIM28:K562	0.480784
CHIP:JUND:HCT116	0.510039
CHIP:CTCF:HCT116	0.583639
CHIP:JUND:SK-N-SH	0.543713
CHIP:JUND:MCF-7	0.404823
CHIP:REST:HL-60	0.383333
CHIP:GABPA:HL-60	0.452893
CHIP:POLR2AphosphoS5:HL-60	0.663354
CHIP:POLR2AphosphoS5:neural cell	0.675311
CHIP:SPI1:HL-60	0.525535
CHIP:JUND:T47D	0.41759
CHIP:eGFP-NR4A1:K562 genetically modified using stable transfection	0.56771
CHIP:eGFP-HDAC8:K562 genetically modified using stable transfection	0.543403
CHIP:eGFP-GATA2:K562 genetically modified using stable transfection	0.564084
CHIP:CTCF:H54	0.861949
CHIP:CTCF:GM10248	0.722448
CHIP:CTCF:GM10266	0.744823
CHIP:CTCF:GM13976	0.647066
CHIP:CTCF:GM13977	0.784978
CHIP:CTCF:GM20000	0.61873
CHIP:POLR2A:H1-hESC	0.482864
CHIP:CTCF:H1-hESC	0.715862
CHIP:CTCF:LNCaP clone FGC	0.760744
CHIP:MYC:MCF-7 originated from MCF-7	0.828823
CHIP:MYC:MCF-7 originated from MCF-7	0.800526
CHIP:POLR2A:MCF-7 originated from MCF-7	0.847036
CHIP:CTCF:MCF-7 originated from MCF-7	0.826952
CHIP:MYC:MCF-7	0.729457
CHIP:CTCF:MCF-7	0.844315
CHIP:CTCF:MCF-7 treated with 100 nM 17B-estradiol for 45 minutes	0.823735
CHIP:CTCF:medulloblastoma	0.76831
CHIP:CTCF:A549	0.849529
CHIP:CTCF:keratinocyte female	0.819537
CHIP:CTCF:spleen female adult (20 years) and female adult (30 years)	0.807646
CHIP:NFYB:GM12878	0.529843
CHIP:NFYA:GM12878	0.427132
CHIP:KAT2A:GM12878	0.407227
CHIP:SUPT20H:GM12878	0.430456
CHIP:ZZZ3:GM12878	0.459893
CHIP:FOS:MCF 10A originated from MCF 10A treated with 1 uM afimoxifene for 36 hours	0.723085
CHIP:FOS:MCF 10A genetically modified using stable transfection treated with 1 uM afimoxifene for 4 hours	0.721728
CHIP:FOS:MCF 10A genetically modified using stable transfection treated with 1 uM afimoxifene for 12 hours	0.726512
CHIP:STAT3:MCF 10A genetically modified using stable transfection treated with 1 uM afimoxifene for 12 hours	0.52416
CHIP:MYC:MCF 10A genetically modified using stable transfection treated with 0.01% ethanol for 36 hours	0.615884
CHIP:FOS:MCF 10A genetically modified using stable transfection treated with 0.01% ethanol for 36 hours	0.711703
CHIP:STAT3:MCF 10A genetically modified using stable transfection treated with 0.01% ethanol for 36 hours	0.429114
CHIP:POLR2A:MCF 10A genetically modified using stable transfection treated with 0.01% ethanol for 36 hours	0.78961
CHIP:STAT3:MCF 10A originated from MCF 10A treated with 1 uM afimoxifene for 36 hours	0.528359
CHIP:POLR2A:MCF 10A originated from MCF 10A treated with 1 uM afimoxifene for 36 hours	0.799387
CHIP:H3K4me3:A549	0.903687
CHIP:CTCF:AG04449	0.848401
CHIP:H3K4me3:AG04449	0.927753
CHIP:H3K9me3:AG04450	0.760876
CHIP:H3K27me3:AG04450	0.651802
CHIP:H3K27ac:AG04450	0.706869
CHIP:CTCF:AG04450	0.859325
CHIP:H3K4me3:AG04450	0.924789
CHIP:CTCF:AG09309	0.816773
CHIP:H3K4me3:AG09309	0.912588
CHIP:CTCF:AG09319	0.864706
CHIP:H3K4me3:AG09319	0.92811
CHIP:CTCF:AG10803	0.860552
CHIP:H3K4me3:AG10803	0.920673
CHIP:CTCF:fibroblast of the aortic adventitia female	0.842599
CHIP:H3K4me3:fibroblast of the aortic adventitia female	0.924084
CHIP:H3K4me3:BE2C	0.880147
CHIP:CTCF:BE2C	0.861383
CHIP:H3K36me3:BJ	0.727752
CHIP:H3K27me3:BJ	0.637347
CHIP:H3K4me3:BJ	0.920618
CHIP:CTCF:BJ	0.852649
CHIP:H3K36me3:Caco-2	0.591758
CHIP:H3K27me3:Caco-2	0.523625
CHIP:H3K4me3:Caco-2	0.903714
CHIP:CTCF:Caco-2	0.762099
CHIP:H3K4me3:B cell female adult (43 years)	0.907879
CHIP:H3K4me3:B cell female adult (27 years)	0.900813
CHIP:H3K36me3:GM06990	0.737511
CHIP:H3K27me3:GM06990	0.587813
CHIP:H3K4me3:GM06990	0.892387
CHIP:CTCF:GM06990	0.82997
CHIP:H3K4me3:GM12864	0.889309
CHIP:CTCF:GM12864	0.84126
CHIP:H3K4me3:GM12865	0.859032
CHIP:CTCF:GM12865	0.826325
CHIP:CTCF:GM12873	0.860491
CHIP:CTCF:GM12874	0.833552
CHIP:H3K4me3:GM12875	0.850885
CHIP:H3K36me3:GM12878	0.724557
CHIP:H3K27me3:GM12878	0.608019
CHIP:H3K4me3:GM12878	0.875963
CHIP:H3K4me3:cardiac mesoderm	0.830646
CHIP:H3K4me3:cardiac mesoderm	0.883093
CHIP:H3K36me3:cardiac mesoderm	0.687167
CHIP:H3K36me3:cardiac mesoderm	0.740878
CHIP:H3K36me3:cardiac mesoderm	0.697685
CHIP:H3K36me3:cardiac mesoderm	0.701304
CHIP:H3K27me3:cardiac mesoderm	0.72324
CHIP:H3K27me3:cardiac mesoderm	0.811576
CHIP:H3K27me3:cardiac mesoderm	0.781332
CHIP:H3K27me3:cardiac mesoderm	0.740776
CHIP:H3K4me3:cardiac mesoderm	0.914486
CHIP:H3K4me3:cardiac mesoderm	0.882683
CHIP:H3K4me3:H7-hESC	0.929224
CHIP:H3K36me3:H7-hESC	0.724074
CHIP:H3K27me3:H7-hESC	0.824455
CHIP:CTCF:astrocyte of the spinal cord	0.85188
CHIP:H3K4me3:astrocyte of the spinal cord	0.928566
CHIP:H3K4me3:astrocyte of the cerebellum	0.93337
CHIP:CTCF:astrocyte of the cerebellum	0.850067
CHIP:CTCF:brain microvascular endothelial cell	0.862017
CHIP:H3K4me3:brain microvascular endothelial cell	0.928748
CHIP:H3K4me3:cardiac fibroblast	0.919258
CHIP:CTCF:cardiac fibroblast female	0.839249
CHIP:H3K4me3:cardiac fibroblast female	0.925352
CHIP:CTCF:cardiac muscle cell	0.871046
CHIP:H3K4me3:cardiac muscle cell	0.932727
CHIP:CTCF:choroid plexus epithelial cell	0.861952
CHIP:H3K4me3:choroid plexus epithelial cell	0.927729
CHIP:CTCF:HCT116	0.842247
CHIP:H3K4me3:HCT116	0.896951
CHIP:CTCF:epithelial cell of esophagus	0.845043
CHIP:H3K4me3:epithelial cell of esophagus	0.916098
CHIP:H3K4me3:HEK293	0.917663
CHIP:H3K27me3:HeLa-S3 G1b phase	0.324235
CHIP:H3K36me3:HeLa-S3 G1b phase	0.60759
CHIP:H3K4me3:HeLa-S3 G1b phase	0.883184
CHIP:H3K36me3:HepG2	0.718435
CHIP:H3K27me3:HepG2	0.541803
CHIP:H3K4me3:HepG2	0.885069
CHIP:CTCF:foreskin fibroblast male newborn	0.817746
CHIP:H3K4me3:foreskin fibroblast male newborn	0.924651
CHIP:H3K4me3:HFF-Myc originated from foreskin fibroblast	0.923399
CHIP:CTCF:HFF-Myc originated from foreskin fibroblast	0.858536
CHIP:H3K4me3:HL-60	0.890912
CHIP:CTCF:HL-60	0.73034
CHIP:H3K4me3:mammary epithelial cell female	0.916688
CHIP:CTCF:mammary epithelial cell female	0.853121
CHIP:CTCF:fibroblast of mammary gland female	0.858236
CHIP:H3K4me3:fibroblast of mammary gland female	0.920083
CHIP:CTCF:fibroblast of pulmonary artery	0.870641
CHIP:H3K4me3:fibroblast of pulmonary artery	0.927041
CHIP:CTCF:fibroblast of lung	0.848916
CHIP:H3K4me3:fibroblast of lung	0.899834
CHIP:H3K36me3:kidney epithelial cell	0.589217
CHIP:H3K27me3:kidney epithelial cell	0.73351
CHIP:H3K4me3:kidney epithelial cell	0.924811
CHIP:CTCF:kidney epithelial cell	0.833892
CHIP:CTCF:retinal pigment epithelial cell	0.865399
CHIP:H3K4me3:retinal pigment epithelial cell	0.915148
CHIP:H3K36me3:endothelial cell of umbilical vein male newborn	0.733116
CHIP:H3K4me3:endothelial cell of umbilical vein male newborn	0.893743
CHIP:H3K27me3:endothelial cell of umbilical vein male newborn	0.644699
CHIP:CTCF:fibroblast of villous mesenchyme	0.862514
CHIP:H3K4me3:fibroblast of villous mesenchyme	0.924474
CHIP:H3K4me3:Jurkat clone E61	0.876217
CHIP:H3K36me3:K562	0.664957
CHIP:H3K4me3:K562	0.886414
CHIP:CTCF:K562	0.832191
CHIP:H3K4me3:LNCaP clone FGC	0.894547
CHIP:CTCF:MCF-7	0.839271
CHIP:H3K4me3:MCF-7	0.8947
CHIP:H3K4me3:CD14-positive monocyte female	0.799418
CHIP:H3K27me3:CD14-positive monocyte female	0.629131
CHIP:CTCF:NB4	0.812198
CHIP:H3K4me3:NB4	0.869279
CHIP:CTCF:foreskin fibroblast male newborn	0.85642
CHIP:H3K4me3:foreskin fibroblast male newborn	0.918116
CHIP:H3K4me3:keratinocyte female	0.91299
CHIP:H3K36me3:keratinocyte female	0.724151
CHIP:CTCF:fibroblast of lung male adult (45 years)	0.8207
CHIP:H3K4me3:fibroblast of lung male adult (45 years)	0.923044
CHIP:H3K4me3:Panc1	0.900713
CHIP:CTCF:epithelial cell of proximal tubule	0.874597
CHIP:H3K4me3:epithelial cell of proximal tubule	0.917253
CHIP:H3K36me3:bronchial epithelial cell	0.713681
CHIP:H3K4me3:bronchial epithelial cell	0.921049
CHIP:H3K27me3:bronchial epithelial cell	0.61722
CHIP:H3K4me3:SK-N-MC	0.896881
CHIP:H3K36me3:SK-N-SH treated with 6 uM all-trans-retinoic acid for 48 hours	0.674458
CHIP:H3K27me3:SK-N-SH treated with 6 uM all-trans-retinoic acid for 48 hours	0.584818
CHIP:H3K4me3:SK-N-SH treated with 6 uM all-trans-retinoic acid for 48 hours	0.908727
CHIP:H3K4me3:skeletal muscle cell	0.938729
CHIP:H3K4me3:WERI-Rb-1	0.865587
CHIP:CTCF:WERI-Rb-1	0.832696
CHIP:H3K4me3:WI38 genetically modified using stable transfection treated with 20 nM afimoxifene for 72 hours	0.907389
CHIP:H3K4me3:WI38	0.914712
CHIP:CTCF:WI38	0.789758
CHIP:MYC:A549	0.482561
CHIP:CTCF:A549	0.795179
CHIP:RAD21:A549	0.614431
CHIP:POLR2AphosphoS2:A549	0.59432
CHIP:CEBPB:A549	0.723918
CHIP:ZNF384:GM12878	0.408844
CHIP:ESRRA:GM12878	0.464776
CHIP:CUX1:GM12878	0.437339
CHIP:JUND:GM12878	0.437861
CHIP:MAFK:GM12878	0.463608
CHIP:SIN3A:GM12878	0.519828
CHIP:E2F4:GM12878	0.456386
CHIP:TBL1XR1:GM12878	0.474209
CHIP:MAZ:GM12878	0.581029
CHIP:ELK1:GM12878	0.462054
CHIP:RCOR1:GM12878	0.460117
CHIP:EP300:GM12878	0.442464
CHIP:CHD1:GM12878	0.461699
CHIP:MAX:GM12878	0.540049
CHIP:EP300:GM12878	0.429709
CHIP:MXI1:GM12878	0.548119
CHIP:BHLHE40:GM12878	0.509005
CHIP:POLR2AphosphoS2:GM12878	0.629168
CHIP:ZNF143:GM12878	0.504879
CHIP:CTCF:GM12878	0.734067
CHIP:NRF1:GM12878	0.506318
CHIP:SMC3:GM12878	0.6529
CHIP:EBF1:GM12878	0.33983
CHIP:CHD2:GM12878	0.582775
CHIP:BRCA1:GM12878	0.486059
CHIP:USF2:GM12878	0.520679
CHIP:STAT3:GM12878	0.485576
CHIP:RFX5:GM12878	0.459167
CHIP:IRF3:GM12878	0.438826
CHIP:NFE2:GM12878	0.392059
CHIP:TBP:GM12878	0.531104
CHIP:WRNIP1:GM12878	0.619409
CHIP:SIN3A:H1-hESC	0.689433
CHIP:GTF2F1:H1-hESC	0.467425
CHIP:BACH1:H1-hESC	0.503318
CHIP:MAFK:H1-hESC	0.479363
CHIP:CHD2:H1-hESC	0.556443
CHIP:CHD1:H1-hESC	0.47173
CHIP:ZNF143:H1-hESC	0.620402
CHIP:BRCA1:H1-hESC	0.467166
CHIP:MYC:H1-hESC	0.460821
CHIP:JUND:H1-hESC	0.533906
CHIP:JUN:H1-hESC	0.410283
CHIP:TBP:H1-hESC	0.652962
CHIP:NRF1:H1-hESC	0.48701
CHIP:USF2:H1-hESC	0.562345
CHIP:RAD21:H1-hESC	0.785769
CHIP:RFX5:H1-hESC	0.442454
CHIP:MAFK:HeLa-S3	0.524694
CHIP:SUPT20H:HeLa-S3	0.47307
CHIP:GTF2F1:HeLa-S3	0.542221
CHIP:TBP:HeLa-S3	0.543811
CHIP:MAZ:HepG2	0.576094
CHIP:CEBPZ:HepG2	0.479435
CHIP:ARID3A:HepG2	0.531563
CHIP:RCOR1:HepG2	0.580628
CHIP:MAX:HepG2	0.588935
CHIP:BHLHE40:HepG2	0.575827
CHIP:EP300:HepG2	0.517377
CHIP:SMC3:HepG2	0.671413
CHIP:POLR2AphosphoS2:HepG2	0.651226
CHIP:BRCA1:HepG2	0.516894
CHIP:MAFK:HepG2	0.528721
CHIP:RFX5:HepG2	0.530291
CHIP:MAFK:HepG2	0.502803
CHIP:MAFF:HepG2	0.517628
CHIP:CHD2:HepG2	0.594817
CHIP:CEBPB:HepG2	0.727522
CHIP:RAD21:HepG2	0.755727
CHIP:NRF1:HepG2	0.425623
CHIP:JUND:HepG2	0.675921
CHIP:TBP:HepG2	0.609565
CHIP:CHD1:IMR-90	0.514859
CHIP:MAZ:IMR-90	0.626095
CHIP:RCOR1:IMR-90	0.526026
CHIP:MAFK:IMR-90	0.523318
CHIP:CTCF:IMR-90	0.847579
CHIP:RAD21:IMR-90	0.785366
CHIP:CEBPB:IMR-90	0.74876
CHIP:HCFC1:K562	0.724549
CHIP:CUX1:K562	0.516993
CHIP:ZNF384:K562	0.535987
CHIP:ZC3H11A:K562	0.507056
CHIP:JUN:K562	0.604563
CHIP:GATA1:K562	0.461906
CHIP:ELK1:K562	0.479194
CHIP:MAX:K562	0.743479
CHIP:UBTF:K562	0.482793
CHIP:ARID3A:K562	0.486657
CHIP:UBTF:K562	0.577531
CHIP:TBL1XR1:K562	0.576344
CHIP:TBL1XR1:K562	0.55345
CHIP:RCOR1:K562	0.561739
CHIP:BACH1:K562	0.452894
CHIP:EP300:K562	0.530233
CHIP:POLR2AphosphoS2:K562	0.720109
CHIP:JUN:K562 treated with interferon alpha for 30 minutes	0.389486
CHIP:MAFF:K562	0.536182
CHIP:MYC:K562	0.711789
CHIP:IRF1:K562 treated with interferon gamma for 30 minutes	0.49092
CHIP:IRF1:K562 treated with interferon alpha for 6 hours	0.496306
CHIP:CTCF:K562	0.832809
CHIP:JUND:K562	0.67758
CHIP:RFX5:K562	0.430785
CHIP:ZNF143:K562	0.651882
CHIP:MYC:K562 treated with interferon gamma for 30 minutes	0.584571
CHIP:IRF1:K562 treated with interferon gamma for 6 hours	0.454331
CHIP:IRF1:K562 treated with interferon alpha for 30 minutes	0.381433
CHIP:BHLHE40:K562	0.622723
CHIP:SMC3:K562	0.700257
CHIP:MAFK:K562	0.572574
CHIP:MXI1:K562	0.508988
CHIP:TBP:K562	0.636461
CHIP:TAL1:K562	0.423827
CHIP:GTF2F1:K562	0.516781
CHIP:CEBPB:K562	0.679867
CHIP:USF2:K562	0.53453
CHIP:STAT1:K562 treated with interferon gamma for 6 hours	0.41515
CHIP:POLR2A:K562	0.619701
CHIP:SMARCB1:K562	0.453348
CHIP:SMARCA4:K562	0.439499
CHIP:POLR2A:K562 treated with interferon gamma for 30 minutes	0.685168
CHIP:RFX5:SK-N-SH	0.44395
CHIP:MXI1:SK-N-SH	0.555429
CHIP:JUND:SK-N-SH	0.60201
CHIP:CTCF:SK-N-SH	0.822395
CHIP:ZNF274:GM08714	0.631573
CHIP:IKZF1:GM12878	0.539577
CHIP:NR2C2:GM12878	0.629158
CHIP:YY1:GM12878	0.39735
CHIP:CTBP2:H1-hESC	0.491139
CHIP:SUZ12:H1-hESC	0.503541
CHIP:H3K4me1:HCT116	0.595958
CHIP:H3K27ac:HCT116	0.706967
CHIP:TRIM28:HEK293	0.603093
CHIP:ZNF263:HEK293	0.546185
CHIP:FOS:endothelial cell of umbilical vein newborn	0.598543
CHIP:GATA2:endothelial cell of umbilical vein newborn	0.428627
CHIP:ZNF274:K562	0.502836
CHIP:TRIM28:K562	0.511045
CHIP:H3K9ac:K562	0.868129
CHIP:H3K4me3:K562	0.896312
CHIP:H3K27me3:K562	0.775696
CHIP:H3K4me1:K562	0.800101
CHIP:ZNF274:K562	0.454243
CHIP:YY1:K562	0.528446
CHIP:GATA2:K562	0.518095
CHIP:NR2C2:K562	0.351481
CHIP:SETDB1:K562	0.540873
CHIP:H3K27me3:MCF-7	0.546919
CHIP:H3K9me3:MCF-7	0.572309
CHIP:H3K27ac:MCF-7	0.518327
CHIP:ZNF274:NT2/D1	0.495086
CHIP:H3K9me3:NT2/D1	0.612063
CHIP:H3K4me1:NT2/D1	0.707277
CHIP:H3K36me3:NT2/D1	0.835385
CHIP:H3K9ac:NT2/D1	0.833109
CHIP:H3K4me3:NT2/D1	0.894611
CHIP:H3K27me3:NT2/D1	0.758946
CHIP:YY1:NT2/D1	0.523719
CHIP:H3K4me3:Panc1	0.920999
CHIP:H3K4me1:Panc1	0.653208
CHIP:H3K27ac:Panc1	0.706237
CHIP:TCF7L2:Panc1	0.472895
CHIP:GATA1:erythroblast male	0.416426
CHIP:GATA1:erythroblast embryo (16-19 weeks)	0.434162
CHIP:H3K4me3:mononuclear cell male	0.900252
CHIP:H3K9me3:mononuclear cell male	0.753292
CHIP:H3K4me1:mononuclear cell male	0.782532
CHIP:H3K27me3:mononuclear cell male	0.75907
CHIP:POLR2A:Raji	0.770159
CHIP:GATA3:SH-SY5Y	0.476459
CHIP:GATA2:SH-SY5Y	0.427593
CHIP:JUN:K562 treated with interferon gamma for 30 minutes	0.385791
CHIP:MYC:K562 treated with interferon gamma for 6 hours	0.491453
CHIP:MYC:K562 treated with interferon alpha for 6 hours	0.44595
CHIP:JUN:K562 treated with interferon gamma for 6 hours	0.351254
CHIP:JUN:K562 treated with interferon alpha for 6 hours	0.355263
CHIP:STAT2:K562 treated with interferon alpha for 30 minutes	0.374237
CHIP:STAT1:K562 treated with interferon alpha for 6 hours	0.338447
CHIP:STAT1:K562 treated with interferon alpha for 30 minutes	0.326668
CHIP:POLR2A:K562 treated with interferon gamma for 6 hours	0.716942
CHIP:POLR2A:K562 treated with interferon alpha for 6 hours	0.629892
CHIP:POLR2A:K562 treated with interferon alpha for 30 minutes	0.621949
CHIP:MYC:K562 treated with interferon alpha for 30 minutes	0.404984
CHIP:MITF:K562	0.488669
CHIP:NFE2:K562	0.504541
CHIP:SMAD5:K562	0.620978
CHIP:ETV6:K562	0.43413
CHIP:H3K4me1:HEK293	0.54389
CHIP:H3K9me3:HEK293	0.529224
CHIP:H3K4me3:GM08714	0.841837
CHIP:H3K36me3:Panc1	0.63803
CHIP:H3K27me3:Panc1	0.667253
CHIP:H3K4me1:SK-N-SH	0.636894
CHIP:H3K4me3:SK-N-SH	0.917829
CHIP:H3K9me3:SK-N-SH	0.563119
CHIP:H3K27ac:SK-N-SH	0.585965
CHIP:H3K9me3:neuron originated from H9	0.620131
CHIP:SMC3:IMR-90	0.745256
CHIP:H3K9me3:kidney male adult (67 years)	0.512821
CHIP:EP300:upper lobe of left lung female adult (51 year)	0.46566
CHIP:H3K27ac:cardiac muscle cell	0.619177
CHIP:H3K9me3:heart left ventricle female adult (53 years)	0.656528
CHIP:H3K27ac:stomach male adult (34 years)	0.72185
CHIP:H3K4me2:skeletal muscle satellite cell female adult originated from mesodermal cell	0.866559
CHIP:H3K27ac:IMR-90	0.696955
CHIP:CTCF:esophagus squamous epithelium female adult (51 year)	0.757458
CHIP:H3K9me3:stomach smooth muscle female adult (84 years)	0.605004
CHIP:H3K4me3:mesenchymal stem cell originated from adipose tissue	0.910385
CHIP:H3K27ac:muscle layer of colon female adult (56 years)	0.716299
CHIP:ZEB2:K562	0.542099
CHIP:eGFP-ZBTB10:HEK293 genetically modified using site-specific recombination originated from HEK293	0.556213
CHIP:H4K8ac:IMR-90	0.667766
CHIP:CTCF:omental fat pad male adult (54 years)	0.335808
CHIP:H3K9me3:mucosa of stomach male adult (59 years)	0.406062
CHIP:eGFP-ID3:K562 genetically modified using stable transfection	0.602953
CHIP:H3K4me3:OCI-LY7	0.886797
CHIP:H3K9me3:Peyer's patch female adult (53 years)	0.357565
CHIP:H3K9me3:B cell female adult (43 years)	0.323461
CHIP:H3K36me3:trophoblast cell originated from H1-hESC	0.783787
CHIP:eGFP-KLF10:HEK293 genetically modified using site-specific recombination originated from HEK293	0.517223
CHIP:H3K9ac:mesenchymal stem cell originated from adipose tissue	0.862131
CHIP:NEUROD1:MCF-7	0.443722
CHIP:H3K27ac:CD8-positive, alpha-beta T cell male adult (21 year)	0.766013
CHIP:H3K27ac:GM23248	0.713746
CHIP:3xFLAG-KLF16:HepG2 genetically modified using CRISPR	0.666015
CHIP:HSF1:GM12878	0.471856
CHIP:H3K4me1:kidney male adult (67 years)	0.693828
CHIP:RCOR1:SK-N-SH	0.550359
CHIP:3xFLAG-ZNF614:HepG2 genetically modified using CRISPR	0.674727
CHIP:eGFP-ZNF2:HEK293 genetically modified using site-specific recombination originated from HEK293	0.586818
CHIP:H3K4me1:NCI-H929	0.493032
CHIP:H3K36me3:muscle layer of colon female adult (56 years)	0.604093
CHIP:H3K36me3:angular gyrus female adult (75 years)	0.702565
CHIP:H3K27ac:subcutaneous abdominal adipose tissue nuclear fraction female adult (49 years)	0.743363
CHIP:ZNF407:K562	0.442568
CHIP:eGFP-ZNF175:K562 genetically modified using CRISPR	0.429146
CHIP:H3K27me3:common myeloid progenitor, CD34-positive male adult (36 years)	0.583087
CHIP:eGFP-ZNF585B:HEK293 genetically modified using site-specific recombination originated from HEK293	0.484569
CHIP:H3K27me3:CD4-positive, alpha-beta memory T cell	0.605376
CHIP:H3K27ac:CD14-positive monocyte male adult (21 year)	0.750576
CHIP:H3K27ac:mesenchymal stem cell originated from H1-hESC	0.62212
CHIP:H3K4me1:foreskin keratinocyte male newborn	0.662978
CHIP:CTCF:adrenal gland female adult (51 year)	0.675616
CHIP:HNRNPK:K562	0.495526
CHIP:H3K27ac:temporal lobe male adult (81 year)	0.739605
CHIP:ATF7:GM12878	0.559226
CHIP:H3K27ac:thoracic aorta male adult (37 years)	0.713991
CHIP:BCLAF1:HepG2	0.537012
CHIP:TAF1:liver female child (4 years)	0.491452
CHIP:H3K4me3:mammary epithelial cell female adult (50 years)	0.830739
CHIP:TARDBP:GM12878	0.508489
CHIP:H3K27ac:middle frontal area 46 female adult (75 years)	0.713807
CHIP:CUX1:MCF-7	0.419009
CHIP:eGFP-TFDP1:K562 genetically modified using stable transfection	0.551656
CHIP:eGFP-ZNF600:HEK293 genetically modified using site-specific recombination originated from HEK293	0.696175
CHIP:H3K9me2:SU-DHL-6	0.623068
CHIP:ZNF579:MCF-7	0.471962
CHIP:eGFP-ZNF148:K562 genetically modified using stable transfection	0.490794
CHIP:H3K9me3:brain female embryo (120 days)	0.496078
CHIP:PLRG1:HepG2	0.507061
CHIP:3xFLAG-SP5:HepG2 genetically modified using CRISPR	0.554697
CHIP:H3K4me3:H1-hESC	0.889423
CHIP:eGFP-ZNF10:HEK293 genetically modified using site-specific recombination originated from HEK293	0.442589
CHIP:H3K36me3:foreskin fibroblast male newborn	0.791828
CHIP:eGFP-ZNF184:HEK293 genetically modified using site-specific recombination originated from HEK293	0.511212
CHIP:H3K9ac:liver male adult (31 year)	0.626112
CHIP:eGFP-BCL11A:HEK293 genetically modified using site-specific recombination originated from HEK293	0.447778
CHIP:H3K9me3:natural killer cell male adult (21 year)	0.669953
CHIP:H2AFZ:neural stem progenitor cell originated from H9	0.780436
CHIP:eGFP-ZNF623:HEK293 genetically modified using site-specific recombination originated from HEK293	0.386898
CHIP:H3K27me3:cingulate gyrus male adult (81 year)	0.630584
CHIP:H3K4me1:heart right ventricle male child (3 years)	0.53573
CHIP:H3K4me1:skeletal muscle satellite cell female adult originated from mesodermal cell	0.707676
CHIP:EGR1:K562	0.444132
CHIP:H3K36me3:colonic mucosa female adult (56 years)	0.590216
CHIP:HDAC3:K562	0.573265
CHIP:H3K9me3:gastroesophageal sphincter female adult (53 years)	0.361816
CHIP:POLR2A:suprapubic skin female adult (51 year)	0.504918
CHIP:H3K4me1:foreskin keratinocyte male newborn	0.798101
CHIP:CTCF:upper lobe of left lung male adult (37 years)	0.834964
CHIP:CTCF:OCI-LY7	0.889383
CHIP:ZFX:C4-2B	0.777428
CHIP:eGFP-ZNF26:HEK293 genetically modified using site-specific recombination originated from HEK293	0.443744
CHIP:H3K27me3:neurosphere female embryo (17 weeks) originated from ganglionic eminence	0.804095
CHIP:ZNF592:MCF-7	0.396494
CHIP:H3K27ac:heart right ventricle male child (3 years)	0.78491
CHIP:H3K27ac:placenta embryo (16 weeks)	0.725395
CHIP:ATF3:K562	0.685348
CHIP:CTCF:spleen male adult (54 years)	0.840984
CHIP:ARNT:HepG2	0.47996
CHIP:FOXP1:HepG2	0.501189
CHIP:DACH1:K562	0.432864
CHIP:3xFLAG-KDM6A:HepG2 genetically modified using CRISPR	0.469793
CHIP:POLR2A:adrenal gland female adult (53 years)	0.488239
CHIP:POLR2A:K562	0.624491
CHIP:XRCC5:HepG2	0.807473
CHIP:H3K4me3:cingulate gyrus male adult (81 year)	0.901005
CHIP:H3K4me1:subcutaneous abdominal adipose tissue nuclear fraction female adult (81 year)	0.781282
CHIP:POLR2AphosphoS5:stomach male adult (37 years)	0.700054
CHIP:POLR2A:upper lobe of left lung male adult (54 years)	0.75804
CHIP:ZNF830:K562	0.573905
CHIP:H3K4me3:Parathyroid adenoma male adult (62 years)	0.843518
CHIP:TARDBP:K562	0.547064
CHIP:H3K36me3:hepatocyte originated from H9	0.54808
CHIP:H3K9me3:iPS-18c female adult (48 years)	0.35745
CHIP:H3K27ac:Parathyroid adenoma male adult (65 years)	0.591346
CHIP:H3K36me3:esophagus male adult (34 years)	0.760507
CHIP:H3K27ac:breast epithelium female adult (53 years)	0.803807
CHIP:H4K5ac:mesendoderm originated from H1-hESC	0.618966
CHIP:H3K4me1:trophoblast cell originated from H1-hESC	0.722818
CHIP:H3K9me3:pancreas male adult (34 years)	0.697756
CHIP:H3K9me3:stomach smooth muscle male adult (59 years)	0.57712
CHIP:H3K4me3:spinal cord female embryo (113 days)	0.915775
CHIP:H3K4me1:Loucy	0.635939
CHIP:H3K56ac:mesendoderm originated from H1-hESC	0.816959
CHIP:H3K4me1:endodermal cell originated from HUES64	0.639829
CHIP:H3K27me3:ovary female adult (30 years)	0.586601
CHIP:SMAD1:K562	0.571784
CHIP:CTCF:suprapubic skin male adult (54 years)	0.384437
CHIP:GABPA:liver male adult (32 years)	0.672057
CHIP:H3K27me3:common myeloid progenitor, CD34-positive	0.560199
CHIP:H2AK9ac:IMR-90	0.812266
CHIP:H3K36me3:trophoblast cell originated from H1-hESC	0.810292
CHIP:MCM7:K562	0.419413
CHIP:eGFP-GABPA:MCF-7 genetically modified using stable transfection	0.469457
CHIP:ZNF444:MCF-7	0.568795
CHIP:POLR2A:stomach female adult (51 year)	0.402276
CHIP:H3K36me3:neurosphere female embryo (17 weeks) originated from cortex	0.768681
CHIP:H3K4ac:IMR-90	0.742355
CHIP:H3K4me1:layer of hippocampus male adult (81 year)	0.658404
CHIP:RFX1:K562	0.478741
CHIP:H3K27ac:T-helper 17 cell treated with phorbol 13-acetate 12-myristate , ionomycin	0.762017
CHIP:SRF:GM12878	0.354368
CHIP:eGFP-SALL1:HEK293 genetically modified using site-specific recombination originated from HEK293	0.444808
CHIP:H3K4me3:cerebellum male adult (53 years)	0.853549
CHIP:H3K36me3:middle frontal area 46 male adult (81 year)	0.707087
CHIP:H3K27me3:sigmoid colon male adult (34 years)	0.6434
CHIP:SNIP1:MCF-7	0.432247
CHIP:H3K27me3:CD4-positive, alpha-beta T cell	0.691475
CHIP:H3K9me3:CD8-positive, alpha-beta memory T cell	0.611184
CHIP:eGFP-SALL2:HEK293 genetically modified using site-specific recombination originated from HEK293	0.522759
CHIP:H3K9me3:trophoblast cell originated from H1-hESC	0.736354
CHIP:H3K4me2:neural cell	0.712308
CHIP:H3K4me3:common myeloid progenitor, CD34-positive	0.901288
CHIP:EZH2:GM23338 male adult (53 years) originated from GM23248	0.845354
CHIP:EZH2:HCT116	0.59499
CHIP:EP300:testis male adult (37 years)	0.484012
CHIP:H3K27me3:placental basal plate female embryo (40 weeks)	0.527784
CHIP:ATF2:HepG2	0.773096
CHIP:EP300:omental fat pad male adult (54 years)	0.447031
CHIP:TAF15:K562	0.494766
CHIP:H3K56ac:H9	0.618076
CHIP:H3K36me3:muscle layer of colon female adult (77 years)	0.762379
CHIP:H3K4me1:foreskin melanocyte male newborn	0.739228
CHIP:H3K4me1:trophoblast female embryo (20 weeks)	0.637
CHIP:FUS:K562	0.491927
CHIP:H3K4me1:middle frontal area 46 male adult (81 year)	0.721177
CHIP:NFATC3:K562	0.542509
CHIP:H3K79me2:B cell female adult (27 years)	0.766807
CHIP:PCBP1:K562	0.491281
CHIP:H3K4me3:DOHH2	0.868708
CHIP:H3K9me3:adrenal gland male adult (37 years)	0.507094
CHIP:H3K27ac:urinary bladder male adult (34 years)	0.602626
CHIP:3xFLAG-RAD21:HepG2 genetically modified using CRISPR	0.699601
CHIP:H2BK20ac:IMR-90	0.681126
CHIP:H3K4me1:muscle layer of duodenum male adult (73 years)	0.699
CHIP:H3K36me3:mucosa of rectum female adult (61 year)	0.750059
CHIP:POLR2A:body of pancreas male adult (37 years)	0.741113
CHIP:H3K9me3:IMR-90	0.720107
CHIP:H3K9ac:MCF-7	0.877001
CHIP:H3K27me3:esophagus squamous epithelium female adult (53 years)	0.461755
CHIP:H3K14ac:H1-hESC	0.665503
CHIP:H3K4me3:GM12878	0.776186
CHIP:H2AFZ:MCF-7	0.798018
CHIP:H3K4me3:angular gyrus female adult (75 years)	0.831155
CHIP:H3K9me3:muscle layer of duodenum male adult (59 years)	0.551577
CHIP:H3K9me3:esophagus squamous epithelium female adult (53 years)	0.332407
CHIP:H3K9ac:substantia nigra female adult (75 years)	0.763045
CHIP:H3K27me3:neutrophil	0.843267
CHIP:H3K9ac:Karpas-422	0.835855
CHIP:H3K27ac:ACC112	0.696866
CHIP:H3K4me1:OCI-LY7	0.625123
CHIP:H3K36me3:common myeloid progenitor, CD34-positive male adult (42 years)	0.809994
CHIP:NANOG:GM23338 male adult (53 years) originated from GM23248	0.44512
CHIP:H3K9ac:endocrine pancreas male adult (46 years)	0.636034
CHIP:H3K27me3:duodenal mucosa male adult (59 years)	0.66245
CHIP:HSF1:MCF-7	0.481862
CHIP:H3K23me2:H9	0.631631
CHIP:H3K4me1:thyroid gland female adult (53 years)	0.58115
CHIP:RFX5:A549	0.377764
CHIP:H3K4me1:germinal matrix male embryo (20 weeks)	0.662706
CHIP:H3K4me1:mesenchymal stem cell originated from H1-hESC	0.763982
CHIP:H3K4me1:urinary bladder male adult (34 years)	0.435913
CHIP:eGFP-KLF17:HEK293 genetically modified using site-specific recombination originated from HEK293	0.578362
CHIP:CHAMP1:K562	0.561533
CHIP:H3K9me3:aorta male adult (34 years)	0.697216
CHIP:CTCF:bipolar neuron originated from GM23338 treated with 0.5 ug/mL doxycycline hyclate for 4 days	0.900524
CHIP:FOXA2:HepG2	0.527968
CHIP:HNRNPH1:HepG2	0.652254
CHIP:CTCF:right atrium auricular region female adult (53 years)	0.571867
CHIP:H3K27ac:placental basal plate male embryo (38 weeks)	0.509014
CHIP:RFX1:MCF-7	0.519006
CHIP:H3K4me1:lung female embryo (82 days)	0.580424
CHIP:H3K36me3:iPS DF 19.11 male newborn	0.80241
CHIP:CHD2:A549	0.497302
CHIP:H3K27me3:heart right ventricle male adult (34 years)	0.460883
CHIP:MCM7:K562	0.467403
CHIP:POLR2A:upper lobe of left lung female adult (53 years)	0.351747
CHIP:EZH2:neural progenitor cell originated from H9	0.862477
CHIP:H3K27ac:transverse colon male adult (54 years)	0.798768
CHIP:H3K9me3:cingulate gyrus female adult (75 years)	0.511642
CHIP:H3K27ac:ascending aorta female adult (53 years)	0.761264
CHIP:H3K9me3:cingulate gyrus male adult (81 year)	0.528064
CHIP:eGFP-ZNF768:HEK293 genetically modified using site-specific recombination originated from HEK293	0.437823
CHIP:CTCF:gastrocnemius medialis female adult (51 year)	0.726276
CHIP:3xFLAG-KMT2B:HepG2 genetically modified using CRISPR	0.689913
CHIP:CTCF:OCI-LY1	0.849606
CHIP:3xFLAG-HMG20A:HepG2 genetically modified using CRISPR	0.597129
CHIP:eGFP-ZNF76:HEK293 genetically modified using site-specific recombination originated from HEK293	0.528733
CHIP:ZNF24:GM12878	0.421573
CHIP:H3K36me3:neutrophil male	0.757459
CHIP:SAFB:K562	0.45284
CHIP:H3K36me3:small intestine female adult (30 years)	0.701545
CHIP:H3K27ac:right cardiac atrium male adult (34 years)	0.704348
CHIP:H3K4me3:placenta male embryo (16 weeks)	0.870979
CHIP:CTCF:esophagus muscularis mucosa female adult (53 years)	0.716064
CHIP:H3K79me2:SK-N-SH	0.810524
CHIP:eGFP-ZIK1:HEK293 genetically modified using site-specific recombination originated from HEK293	0.494055
CHIP:ZNF622:GM12878	0.452455
CHIP:HDAC2:K562	0.603266
CHIP:H3K4me3:foreskin keratinocyte male newborn	0.922526
CHIP:H3K4me3:muscle layer of duodenum male adult (73 years)	0.912511
CHIP:H3K4me1:heart right ventricle male adult (34 years)	0.684761
CHIP:eGFP-KLF9:HEK293 genetically modified using site-specific recombination originated from HEK293	0.549799
CHIP:H3K9ac:OCI-LY1	0.805754
CHIP:eGFP-ZNF280C:HEK293 genetically modified using site-specific recombination originated from HEK293	0.525365
CHIP:H3K27me3:layer of hippocampus male adult (73 years)	0.579585
CHIP:eGFP-ZBTB44:HEK293 genetically modified using site-specific recombination originated from HEK293	0.497093
CHIP:RNF2:K562	0.511066
CHIP:CREM:K562	0.674538
CHIP:H3K4me3:CD4-positive, alpha-beta memory T cell	0.651885
CHIP:H3K36me3:spleen female adult (30 years)	0.800041
CHIP:H3K36me3:esophagus squamous epithelium female adult (53 years)	0.655612
CHIP:MCM5:K562	0.4734
CHIP:H3K4me3:foreskin fibroblast male newborn	0.931589
CHIP:eGFP-ZNF639:HEK293 genetically modified using site-specific recombination originated from HEK293	0.515507
CHIP:H3K36me3:right lobe of liver female adult (53 years)	0.535599
CHIP:FOXA2:liver female child (4 years)	0.426932
CHIP:H3K27me3:CD14-positive monocyte male adult (21 year)	0.757966
CHIP:H3K18ac:trophoblast cell originated from H1-hESC	0.774806
CHIP:RAD51:HepG2	0.433792
CHIP:H3K4me3:NCI-H929	0.78954
CHIP:H3K27ac:adipose tissue male adult (34 years)	0.581472
CHIP:H3K9me3:transverse colon male adult (37 years)	0.43591
CHIP:H3K36me3:thoracic aorta male adult (37 years)	0.706079
CHIP:H3K36me3:mucosa of stomach male adult (59 years)	0.610543
CHIP:H3K36me3:spinal cord female embryo (113 days)	0.867408
CHIP:H3K36me3:stomach smooth muscle male adult (59 years)	0.763564
CHIP:CTCF:DOHH2	0.878744
CHIP:NFXL1:K562	0.492433
CHIP:H3K9ac:heart male embryo (105 days)	0.772749
CHIP:SP1:liver male adult (32 years)	0.589863
CHIP:H3K9me3:layer of hippocampus male adult (73 years)	0.531296
CHIP:NBN:K562	0.574899
CHIP:H3K79me2:Parathyroid adenoma male adult (65 years)	0.697542
CHIP:KAT8:K562	0.471245
CHIP:H3K9me3:heart right ventricle male child (3 years)	0.647062
CHIP:H3K27ac:spleen female adult (30 years)	0.826714
CHIP:H3K4me2:MM.1S	0.730333
CHIP:H3K9ac:skeletal muscle tissue female adult (72 years)	0.816502
CHIP:3xFLAG-KDM1A:HepG2 genetically modified using CRISPR	0.529794
CHIP:H3K4me3:IMR-90	0.901857
CHIP:H3K27me3:esophagus male adult (34 years)	0.591035
CHIP:EZH2phosphoT487:SU-DHL-6	0.614034
CHIP:EP300:gastroesophageal sphincter female adult (53 years)	0.468434
CHIP:CTCF:omental fat pad male adult (37 years)	0.357358
CHIP:H3K4me1:myoepithelial cell of mammary gland female adult (33 years)	0.623353
CHIP:H3K36me3:foreskin keratinocyte male newborn	0.608762
CHIP:HLTF:K562	0.570991
CHIP:H3K9me3:smooth muscle cell originated from H9	0.526501
CHIP:SUZ12:HEK293T	0.514683
CHIP:SUZ12:GM12878	0.440976
CHIP:POLR2A:gastroesophageal sphincter male adult (54 years)	0.521855
CHIP:eGFP-ATF1:K562 genetically modified using stable transfection originated from K562	0.725939
CHIP:HES1:K562	0.457753
CHIP:H3K36me3:HCT116	0.708372
CHIP:H3K4me1:T-helper 17 cell treated with phorbol 13-acetate 12-myristate , ionomycin	0.705167
CHIP:3xFLAG-FOXA3:HepG2 genetically modified using CRISPR	0.633858
CHIP:eGFP-CREB3:K562 genetically modified using stable transfection	0.422291
CHIP:eGFP-ZNF16:HEK293 genetically modified using site-specific recombination originated from HEK293	0.385738
CHIP:H3K9ac:HCT116	0.872547
CHIP:H3K4me1:brain female embryo (120 days)	0.727314
CHIP:H3K4me1:MM.1S	0.595263
CHIP:H3K27ac:adrenal gland male adult (37 years)	0.548737
CHIP:FOXA1:HEK293T	0.442443
CHIP:eGFP-CEBPG:MCF-7 genetically modified using stable transfection	0.551006
CHIP:H3K27ac:esophagus muscularis mucosa female adult (53 years)	0.826913
CHIP:H3K4me3:kidney female embryo (120 days)	0.858147
CHIP:3xFLAG-ETV5:HepG2 genetically modified using CRISPR	0.71229
CHIP:EZH2phosphoT487:GM23248	0.494316
CHIP:ZNF207:MCF-7	0.519993
CHIP:eGFP-ZNF311:HEK293 genetically modified using site-specific recombination originated from HEK293	0.542483
CHIP:POLR2A:gastroesophageal sphincter female adult (53 years)	0.563288
CHIP:H3K9ac:ES-I3	0.882109
CHIP:H3K4me3:chorionic villus male embryo (16 weeks)	0.797722
CHIP:H3K4me3:naive thymus-derived CD4-positive, alpha-beta T cell	0.863582
CHIP:RXRA:liver male adult (32 years)	0.53383
CHIP:H3K4me1:stomach female embryo (96 days)	0.701242
CHIP:eGFP-PRDM1:HEK293 genetically modified using site-specific recombination originated from HEK293	0.497098
CHIP:ZNF24:K562	0.525492
CHIP:H3K9ac:skeletal muscle satellite cell female adult originated from mesodermal cell	0.86569
CHIP:H3K36me3:mesodermal cell originated from HUES64	0.806457
CHIP:H3K4me3:kidney male adult (50 years)	0.890725
CHIP:H3K27me3:iPS DF 19.11 male newborn	0.745802
CHIP:H3K4me1:neurosphere female embryo (17 weeks) originated from cortex	0.694441
CHIP:TAF9B:K562	0.555943
CHIP:H3K36me3:lung female embryo (96 days)	0.704226
CHIP:H3K36me3:transverse colon male adult (54 years)	0.593249
CHIP:TBL1XR1:HepG2	0.571846
CHIP:ZNF384:HepG2	0.519665
CHIP:H3K36me3:gastrocnemius medialis female adult (53 years)	0.463715
CHIP:CTCF:transverse colon male adult (37 years)	0.806447
CHIP:ZMYM3:K562	0.48897
CHIP:eGFP-ZNF175:HEK293 genetically modified using site-specific recombination originated from HEK293	0.517393
CHIP:H3K27me3:CD8-positive, alpha-beta T cell male adult (37 years)	0.471239
CHIP:H3K4me3:neurosphere embryo (15 weeks) originated from ganglionic eminence	0.861703
CHIP:H3K27me3:ascending aorta female adult (51 year)	0.381989
CHIP:TFAP4:HepG2	0.472974
CHIP:POLR2A:gastrocnemius medialis female adult (53 years)	0.624324
CHIP:H3K9me3:radial glial cell genetically modified using stable transfection originated from H9	0.478539
CHIP:H3K27ac:peripheral blood mononuclear cell male adult (39 years)	0.266718
CHIP:H3K9ac:neural progenitor cell originated from H9	0.609548
CHIP:H3K9me3:spleen female adult (53 years)	0.730452
CHIP:H3K36me3:gastrocnemius medialis male adult (54 years)	0.791133
CHIP:eGFP-ZNF366:HEK293 genetically modified using site-specific recombination originated from HEK293	0.605772
CHIP:TAL1:K562	0.43296
CHIP:H3K4me2:Parathyroid adenoma male adult (62 years)	0.79826
CHIP:POLR2A:transverse colon female adult (53 years)	0.257577
CHIP:MLLT1:K562	0.565519
CHIP:H3K4me3:heart right ventricle male child (3 years)	0.898111
CHIP:YBX1:K562	0.471826
CHIP:H3K27ac:foreskin fibroblast male newborn	0.792486
CHIP:3xFLAG-GATAD1:HepG2 genetically modified using CRISPR	0.760826
CHIP:H3K9me3:caudate nucleus male adult (81 year)	0.535204
CHIP:HES1:MCF-7	0.521328
CHIP:H3K27me3:heart left ventricle male child (3 years)	0.575194
CHIP:CREB3L1:K562	0.519679
CHIP:H3K27me3:subcutaneous abdominal adipose tissue nuclear fraction female adult (25 years)	0.6816
CHIP:H3K27me3:lung female embryo (120 days)	0.608032
CHIP:H3K4me1:liver male adult (31 year)	0.628863
CHIP:H3K9ac:SK-N-MC	0.783034
CHIP:H3K9me3:endocrine pancreas adult (59 years)	0.371485
CHIP:H3K4me1:heart left ventricle male adult (34 years)	0.758561
CHIP:CREB1:HepG2	0.661969
CHIP:HNRNPLL:K562	0.648208
CHIP:H3K4me1:ovary female adult (30 years)	0.605682
CHIP:EZH2:SK-N-MC	0.548635
CHIP:MTA2:K562	0.456154
CHIP:H3K27me3:mid-neurogenesis radial glial cells genetically modified using stable transfection originated from H9	0.695733
CHIP:H3K27me3:luminal epithelial cell of mammary gland female adult (33 years)	0.461874
CHIP:H3K36me3:temporal lobe male adult (81 year)	0.753175
CHIP:H3K9ac:SU-DHL-6	0.840142
CHIP:ASH1L:K562	0.575082
CHIP:KDM1A:HepG2	0.683726
CHIP:H3K4me1:foreskin keratinocyte male newborn	0.676231
CHIP:H3K9me3:T-cell male adult (21 year)	0.525684
CHIP:3xFLAG-MIER2:HepG2 genetically modified using CRISPR	0.592518
CHIP:H3K4ac:mesenchymal stem cell originated from H1-hESC	0.703155
CHIP:PKNOX1:K562	0.447171
CHIP:H3K4me1:spleen female adult (30 years)	0.717311
CHIP:H3K4me1:adipocyte originated from mesenchymal stem cell	0.700114
CHIP:CSDE1:MCF-7	0.546576
CHIP:EP300:esophagus muscularis mucosa female adult (53 years)	0.444733
CHIP:3xFLAG-HOMEZ:HepG2 genetically modified using CRISPR	0.59803
CHIP:H3K4me1:cingulate gyrus female adult (75 years)	0.689292
CHIP:H3K9me3:CD4-positive, alpha-beta memory T cell	0.568079
CHIP:ZNF207:GM12878	0.54496
CHIP:eGFP-ZNF24:K562 genetically modified using stable transfection	0.472471
CHIP:NCOA4:K562	0.509357
CHIP:PHF21A:K562	0.458477
CHIP:H3K36me3:MM.1S	0.626375
CHIP:PRDM10:K562	0.358181
CHIP:H3K4me3:placenta embryo (16 weeks)	0.886922
CHIP:H3K9ac:SK-N-SH	0.821496
CHIP:CDC5L:K562	0.482875
CHIP:H3K4me1:esophagus squamous epithelium female adult (53 years)	0.721873
CHIP:POLR2A:stomach male adult (54 years)	0.341808
CHIP:H3K4me3:foreskin fibroblast male newborn	0.918639
CHIP:POLR2A:prostate gland male adult (54 years)	0.515676
CHIP:H3K4me3:ascending aorta female adult (53 years)	0.856985
CHIP:H3K27ac:layer of hippocampus female adult (75 years)	0.729626
CHIP:H2BK15ac:neural stem progenitor cell originated from H1-hESC	0.737529
CHIP:FOS:IMR-90	0.621071
CHIP:ETV6:K562	0.502606
CHIP:H2AFZ:IMR-90	0.858944
CHIP:H3K4me2:GM23248	0.780808
CHIP:H3K27ac:neural cell	0.625898
CHIP:3xFLAG-MLX:HepG2 genetically modified using CRISPR	0.510316
CHIP:CTCF:SU-DHL-6	0.87624
CHIP:eGFP-ZNF394:HEK293 genetically modified using site-specific recombination originated from HEK293	0.565928
CHIP:H3F3A:SK-N-SH	0.612435
CHIP:CTCF:neural progenitor cell originated from H9	0.887544
CHIP:eGFP-ZNF561:HEK293 genetically modified using site-specific recombination originated from HEK293	0.525758
CHIP:eGFP-KLF9:MCF-7 genetically modified using stable transfection	0.486627
CHIP:H3K4me2:mesendoderm originated from H1-hESC	0.829684
CHIP:H3K36me3:layer of hippocampus male adult (81 year)	0.653
CHIP:eGFP-PTRF:K562 genetically modified using stable transfection	0.433146
CHIP:FOXA1:MCF-7	0.395671
CHIP:H3K36me3:neurosphere female embryo (17 weeks) originated from ganglionic eminence	0.744998
CHIP:H3K36me3:tibial artery female adult (53 years)	0.801891
CHIP:SNRNP70:HepG2	0.544486
CHIP:H3K4me3:muscle of leg female embryo (110 days)	0.917419
CHIP:H3K27me3:aorta female adult (30 years)	0.518574
CHIP:H3K4me3:stomach male adult (34 years)	0.834102
CHIP:H3K4ac:H1-hESC	0.691042
CHIP:COPS2:K562	0.478278
CHIP:H3K4me1:smooth muscle cell originated from H9	0.638965
CHIP:eGFP-NR4A1:K562 genetically modified using stable transfection	0.538338
CHIP:H3K4me3:neurosphere female embryo (17 weeks) originated from ganglionic eminence	0.925567
CHIP:3xFLAG-PPARG:HepG2 genetically modified using CRISPR	0.567231
CHIP:H3K36me3:placenta female embryo (113 days)	0.755053
CHIP:EZH2:GM23248	0.604395
CHIP:POLR2A:transverse colon male adult (54 years)	0.49084
CHIP:H3K27ac:stomach female adult (53 years)	0.837259
CHIP:H3K9me3:prostate male adult (54 years)	0.309024
CHIP:H3K27me3:mammary epithelial cell female adult (18 years)	0.733808
CHIP:eGFP-ZFP3:HEK293 genetically modified using site-specific recombination originated from HEK293	0.295415
CHIP:NRF1:MCF-7	0.543588
CHIP:H3K36me3:radial glial cell genetically modified using stable transfection originated from H9	0.619625
CHIP:H3K4me3:common myeloid progenitor, CD34-positive female adult (33 years)	0.907554
CHIP:H3K27me3:fibroblast of breast female adult (26 years)	0.573684
CHIP:H3K4me1:ectodermal cell originated from embryonic stem cell	0.634733
CHIP:H3K36me3:adipocyte originated from mesenchymal stem cell	0.807146
CHIP:REST:K562	0.498552
CHIP:H3K27ac:CD4-positive, alpha-beta T cell treated with phorbol 13-acetate 12-myristate , ionomycin	0.79813
CHIP:RNF2:K562	0.567964
CHIP:eGFP-ZNF132:HEK293 genetically modified using site-specific recombination originated from HEK293	0.489698
CHIP:MCM2:K562	0.430967
CHIP:GABPB1:K562	0.761242
CHIP:H3K27me3:neural progenitor cell originated from H9	0.843457
CHIP:H3K4me3:ovary female adult (30 years)	0.74685
CHIP:MAFF:HeLa-S3	0.565617
CHIP:eGFP-SP3:HEK293 genetically modified using site-specific recombination originated from HEK293	0.610911
CHIP:H3K36me3:colonic mucosa female adult (73 years)	0.690984
CHIP:3xFLAG-CEBPA:HepG2 genetically modified using CRISPR	0.659835
CHIP:H3K36me3:heart right ventricle male adult (34 years)	0.641728
CHIP:POLR2A:uterus female adult (53 years)	0.589937
CHIP:EWSR1:K562	0.469379
CHIP:ZC3H8:K562	0.491575
CHIP:H3K4me3:brain male embryo (122 days)	0.64796
CHIP:H3K27me3:smooth muscle cell originated from H9	0.685444
CHIP:H3K27me3:amnion male embryo (16 weeks)	0.551711
CHIP:H3K36me3:mesendoderm originated from H1-hESC	0.790549
CHIP:NFRKB:HepG2	0.474316
CHIP:TARDBP:HepG2	0.591999
CHIP:ATF4:K562	0.562953
CHIP:HDGF:GM12878	0.699854
CHIP:CTCF:gastroesophageal sphincter female adult (51 year)	0.844086
CHIP:H3K4me3:mucosa of rectum female adult (61 year)	0.878814
CHIP:H3K4me1:skeletal muscle tissue	0.700581
CHIP:H3K9ac:subcutaneous abdominal adipose tissue nuclear fraction female adult (59 years)	0.81234
CHIP:H3K9me3:brain female embryo (17 weeks)	0.634858
CHIP:eGFP-REPIN1:HEK293 genetically modified using site-specific recombination originated from HEK293	0.451317
CHIP:H3K9ac:kidney male adult (50 years)	0.747211
CHIP:H3K27me3:foreskin melanocyte male newborn	0.722257
CHIP:POLR2A:esophagus squamous epithelium female adult (53 years)	0.649738
CHIP:EP300:subcutaneous adipose tissue female adult (53 years)	0.508809
CHIP:H3K4me1:gastrocnemius medialis male adult (37 years)	0.683981
CHIP:H3K4me3:duodenal mucosa male adult (76 years)	0.900821
CHIP:eGFP-ZNF584:K562 genetically modified using CRISPR	0.429419
CHIP:H3K9me3:esophagus male adult (34 years)	0.712131
CHIP:H3K4me1:substantia nigra female adult (75 years)	0.670868
CHIP:H3K36me3:muscle of leg female embryo (110 days)	0.820902
CHIP:H3K27ac:heart left ventricle male adult (34 years)	0.719458
CHIP:H3K36me3:sigmoid colon female adult (53 years)	0.511447
CHIP:AGO2:HepG2	0.823738
CHIP:H3K9ac:foreskin melanocyte male newborn	0.877784
CHIP:H3K4me1:SK-N-MC	0.593312
CHIP:H3K9ac:subcutaneous abdominal adipose tissue nuclear fraction female adult (41 year)	0.749527
CHIP:H4K20me1:PC-9	0.557404
CHIP:POLR2A:lower leg skin male adult (54 years)	0.373462
CHIP:H3K4me3:HUES48	0.917836
CHIP:TRIP13:K562	0.480556
CHIP:POLR2A:tibial nerve female adult (51 year)	0.577415
CHIP:H3K79me2:GM23338 male adult (53 years) originated from GM23248	0.812562
CHIP:ARNT:K562	0.557192
CHIP:ZBTB11:MCF-7	0.403201
CHIP:PTBP1:HepG2	0.61137
CHIP:3xFLAG-DNMT3B:HepG2 genetically modified using CRISPR	0.539891
CHIP:POLR2A:esophagus squamous epithelium male adult (37 years)	0.509814
CHIP:H3K27ac:peripheral blood mononuclear cell female adult (28 years)	0.616799
CHIP:ZKSCAN1:HepG2	0.514542
CHIP:3xFLAG-ZNF205:HepG2 genetically modified using CRISPR	0.641411
CHIP:H3K4me3:middle frontal area 46 female adult (75 years)	0.878506
CHIP:H3K27me3:large intestine male embryo (108 days)	0.787385
CHIP:SMARCE1:K562	0.597811
CHIP:H3K36me3:tibial nerve female adult (53 years)	0.556622
CHIP:eGFP-ZBTB40:K562 genetically modified using CRISPR	0.386039
CHIP:EP300:ovary female adult (51 year)	0.54369
CHIP:H4K20me1:Karpas-422	0.649348
CHIP:3xFLAG-ERF:HepG2 genetically modified using CRISPR	0.722224
CHIP:eGFP-ZNF518A:HEK293 genetically modified using site-specific recombination originated from HEK293	0.541253
CHIP:3xFLAG-ATF1:K562 genetically modified using CRISPR	0.511754
CHIP:H3K36me3:myoepithelial cell of mammary gland female adult (36 years)	0.744403
CHIP:GATAD2A:K562	0.527399
CHIP:KDM5A:H1-hESC	0.489731
CHIP:H3K27me3:spleen female adult (53 years)	0.648441
CHIP:H3K4me1:gastrocnemius medialis male adult (54 years)	0.71688
CHIP:H3K4me1:HCT116	0.708839
CHIP:H2BK5ac:H1-hESC	0.71891
CHIP:H3K4me3:naive thymus-derived CD4-positive, alpha-beta T cell	0.830663
CHIP:H3K27me3:B cell female adult (27 years)	0.687925
CHIP:MYBL2:K562	0.558914
CHIP:H3K36me3:peripheral blood mononuclear cell male adult (32 years)	0.743519
CHIP:H3K9ac:adipocyte originated from mesenchymal stem cell	0.851091
CHIP:H3K4me3:common myeloid progenitor, CD34-positive male adult	0.724033
CHIP:eGFP-ZNF189:HEK293 genetically modified using site-specific recombination originated from HEK293	0.50679
CHIP:H4K91ac:IMR-90	0.692407
CHIP:H3K36me3:common myeloid progenitor, CD34-positive female adult (33 years)	0.820816
CHIP:H3K4me2:Loucy	0.786959
CHIP:H3K36me3:stomach female adult (53 years)	0.887555
CHIP:H3K9ac:iPS-20b male adult (55 years)	0.821203
CHIP:H3K9me3:tibial artery female adult (53 years)	0.621452
CHIP:H3K4me3:CD8-positive, alpha-beta T cell male adult (28 years)	0.342598
CHIP:eGFP-DIDO1:K562 genetically modified using stable transfection	0.580333
CHIP:ZNF316:K562	0.538675
CHIP:eGFP-ZNF544:HEK293 genetically modified using site-specific recombination originated from HEK293	0.461054
CHIP:NCOA6:K562	0.51038
CHIP:H3K4me3:stomach smooth muscle male adult (59 years)	0.831589
CHIP:NR2F2:liver female child (4 years)	0.498842
CHIP:H3K9me3:muscle layer of duodenum male adult (73 years)	0.628585
CHIP:H3K4me1:neural stem progenitor cell originated from H9	0.565277
CHIP:PHB2:HepG2	0.482696
CHIP:H3K27ac:spleen male child (3 years)	0.806127
CHIP:H3K4me1:common myeloid progenitor, CD34-positive	0.713554
CHIP:POLR2AphosphoS5:transverse colon female adult (51 year)	0.647619
CHIP:H3K4me3:muscle layer of colon female adult (56 years)	0.738254
CHIP:E2F7:K562	0.415409
CHIP:FOXK2:HepG2	0.525604
CHIP:H4K8ac:mesenchymal stem cell originated from H1-hESC	0.734434
CHIP:H3K4me3:foreskin keratinocyte male newborn	0.932086
CHIP:CTCF:stomach female adult (51 year)	0.752952
CHIP:3xFLAG-ZNF580:HepG2 genetically modified using CRISPR	0.722737
CHIP:COPS2:MCF-7	0.52745
CHIP:H3K36me3:iPS DF 6.9 male newborn	0.706686
CHIP:ZNF592:GM12878	0.453233
CHIP:POLR2A:lower leg skin male adult (37 years)	0.480308
CHIP:EHMT2:K562	0.54969
CHIP:CTCF:coronary artery female adult (53 years)	0.756648
CHIP:H3K9ac:myoepithelial cell of mammary gland female adult (33 years)	0.499832
CHIP:H3K9me2:bipolar neuron originated from GM23338 treated with 0.5 ug/mL doxycycline hyclate for 4 days	0.550993
[truncated: 3,314 more rows]

## Sheet: Figure2d
dataset	Accuracy	model
Promoters	0.9557	Fine-tune
Promoters	0.9409	De novo
Promoters	0.7748	HyenaDNA
Promoters	0.8767	DNABERT
Promoters	0.9255	DNABERT2
Promoters	0.9628	NucleotideTransformer
Promoters (non-TATA)	0.9644	Fine-tune
Promoters (non-TATA)	0.952	De novo
Promoters (non-TATA)	0.8102	HyenaDNA
Promoters (non-TATA)	0.9211	DNABERT
Promoters (non-TATA)	0.9611	DNABERT2
Promoters (non-TATA)	0.9778	NucleotideTransformer
Promoters (TATA)	0.9152	Fine-tune
Promoters (TATA)	0.9086	De novo
Promoters (TATA)	0.6036	HyenaDNA
Promoters (TATA)	0.7203	DNABERT
Promoters (TATA)	0.8065	DNABERT2
Promoters (TATA)	0.8764	NucleotideTransformer
Core Promoter	0.8387	Fine-tune
Core Promoter	0.834	De novo
Core Promoter	0.8306	HyenaDNA
Core Promoter	0.8429	DNABERT
Core Promoter	0.8236	DNABERT2
Core Promoter	0.8431	NucleotideTransformer
Core Promoter (non-TATA)	0.8402	Fine-tune
Core Promoter (non-TATA)	0.8395	De novo
Core Promoter (non-TATA)	0.8348	HyenaDNA
Core Promoter (non-TATA)	0.8377	DNABERT
Core Promoter (non-TATA)	0.8437	DNABERT2
Core Promoter (non-TATA)	0.8431	NucleotideTransformer
Core Promoter (TATA)	0.9103	Fine-tune
Core Promoter (TATA)	0.8907	De novo
Core Promoter (TATA)	0.8667	HyenaDNA
Core Promoter (TATA)	0.8667	DNABERT
Core Promoter (TATA)	0.8098	DNABERT2
Core Promoter (TATA)	0.8683	NucleotideTransformer
Splicing	0.9222	Fine-tune
Splicing	0.909	De novo
Splicing	0.566	HyenaDNA
Splicing	0.8721	DNABERT
Splicing	0.8813	DNABERT2
Splicing	0.9481	NucleotideTransformer

## Sheet: Figure3a-b
Fine-tune-524k	De novo-524k	Fine-tune-1M	De novo-1M	Fine-tune-2M	De novo-2M
0.543	0.54	0.675	0.573	0.664	0.623
0.824	0.841	0.778	0.755	0.781	0.741
0.76	0.763	0.666	0.586	0.747	0.703
0.746	0.785	0.789	0.761	0.694	0.612
0.503	0.565	0.743	0.72	0.71	0.673
0.447	0.491	0.744	0.736	0.784	0.74
0.721	0.724	0.764	0.727	0.763	0.703
0.765	0.756	0.734	0.673	0.73	0.668
0.657	0.634	0.83	0.832	0.789	0.725
0.717	0.725	0.812	0.769	0.764	0.752
0.51	0.512	0.805	0.768	0.811	0.742
0.622	0.635	0.788	0.774	0.783	0.743
0.786	0.806	0.373	0.468	0.64	0.612
0.764	0.76	0.677	0.672	0.656	0.636
0.634	0.678	0.663	0.62	0.615	0.564
0.577	0.592	0.504	0.418	0.734	0.666
0.589	0.592	0.652	0.664	0.85	0.99
0.699	0.728	0.769	0.747	0.732	0.669
0.799	0.792	0.62	0.62	0.815	0.791
0.738	0.735	0.618	0.576	0.782	0.737
0.789	0.807	0.813	0.786	0.661	0.615
0.71	0.72	0.793	0.782	0.62	0.554
0.985	0.984	0.774	0.784	0.776	0.71
0.769	0.759	0.571	0.574	0.766	0.698
0.6	0.608	0.639	0.583	0.765	0.712
0.803	0.797	0.728	0.69	0.811	0.793
0.817	0.835	0.77	0.728	0.727	0.983
0.517	0.564	0.567	0.528	0.788	0.745
0.702	0.723	0.724	0.686	0.727	0.697
0.761	0.775	0.98	0.981	0.618	0.549
0.747	0.776	0.843	0.817	0.772	0.743
0.75	0.774	0.752	0.673	0.75	0.715
0.569	0.589	0.73	0.665	0.713	0.616
0.783	0.805	0.61	0.611	0.797	0.736
0.571	0.583	0.654	0.638	0.727	0.657
0.548	0.517	0.72	0.677	0.627	0.61
0.663	0.672	0.804	0.769	0.787	0.751
0.735	0.721	0.657	0.66	0.727	0.704
0.985	0.983	0.768	0.735	0.745	0.697
0.645	0.654	0.808	0.78	0.784	0.722
0.742	0.726	0.829	0.789	0.722	0.643
0.626	0.632	0.761	0.75	0.568	0.524
0.709	0.734	0.692	0.623	0.761	0.708
0.504	0.516	0.735	0.702	0.697	0.608
0.655	0.674	0.816	0.791	0.708	0.662
0.701	0.727	0.716	0.663	0.679	0.942
0.608	0.605	0.746	0.705	0.641	0.612
0.54	0.552	0.719	0.668	0.727	0.659
0.783	0.797	0.702	0.696	0.578	0.557
0.511	0.456	0.551	0.531	0.742	0.683
0.741	0.762	0.672	0.643	0.658	0.545
0.461	0.583	0.79	0.746	0.808	0.765
0.654	0.679	0.777	0.748	0.777	0.759
0.46	0.559	0.717	0.678	0.74	0.7
0.628	0.709	0.731	0.73	0.78	0.716
0.609	0.628	0.666	0.611	0.769	0.7
0.736	0.744	0.576	0.548	0.619	0.547
0.713	0.739	0.697	0.725	0.742	0.689
0.641	0.622	0.695	0.772	0.711	0.608
0.676	0.67	0.773	0.722	0.79	0.734
0.774	0.777	0.711	0.673	0.793	0.716
0.757	0.744	0.738	0.698	0.757	0.706
0.737	0.733	0.689	0.61	0.769	0.718
0.613	0.627	0.77	0.725	0.804	0.756
0.469	0.539	0.785	0.747	0.822	0.757
0.622	0.666	0.949	0.95	0.743	0.722
0.671	0.701	0.975	0.98	0.752	0.709
0.742	0.755	0.979	0.991	0.756	0.693
0.659	0.647	0.703	0.693	0.812	0.764
0.833	0.813	0.715	0.711	0.712	0.739
0.656	0.685	0.706	0.654	0.732	0.672
0.573	0.589	0.686	0.628	0.826	0.775
0.479	0.517	0.741	0.688	0.769	0.714
0.795	0.791	0.802	0.761	0.798	0.737
0.772	0.771	0.517	0.428	0.811	0.759
0.649	0.698	0.762	0.715	0.751	0.72
0.807	0.837	0.824	0.801	0.752	0.703
0.768	0.788	0.728	0.727	0.795	0.724
0.735	0.728	0.836	0.809	0.794	0.723
0.775	0.787	0.804	0.783	0.758	0.737
0.704	0.724	0.598	0.525	0.797	0.744
0.805	0.82	0.647	0.609	0.692	0.628
0.755	0.762	0.77	0.754	0.742	0.624
0.76	0.685	0.796	0.756	0.78	0.753
0.666	0.674	0.664	0.648	0.662	0.576
0.761	0.756	0.78	0.706	0.762	0.663
0.779	0.774	0.737	0.708	0.727	0.7
0.723	0.726	0.591	0.577	0.682	0.635
0.738	0.75	0.611	0.621	0.679	0.678
0.632	0.65	0.594	0.587	0.772	0.729
0.755	0.774	0.807	0.776	0.534	0.482
0.768	0.73	0.663	0.591	0.655	0.562
0.651	0.635	0.484	0.497	0.603	0.537
0.822	0.842	0.817	0.79	0.724	0.665
0.795	0.797	0.741	0.722	0.713	0.637
0.753	0.762	0.774	0.727	0.774	0.701
0.654	0.672	0.838	0.798	0.83	0.779
0.985	0.984	0.775	0.731	0.775	0.733
0.605	0.582	0.633	0.58	0.785	0.737
0.519	0.497	0.706	0.709	0.709	0.646
0.641	0.644	0.925	0.931	0.759	0.713
0.64	0.674	0.669	0.689	0.762	0.723
0.588	0.606	0.576	0.527	0.783	0.717
0.558	0.571	0.754	0.712	0.779	0.761
0.725	0.748	0.655	0.61	0.587	0.513
0.692	0.719	0.786	0.752	0.809	0.767
0.633	0.655	0.672	0.634	0.789	0.737
0.751	0.776	0.546	0.569	0.798	0.778
0.633	0.563	0.762	0.725	0.778	0.727
0.57	0.543	0.773	0.685	0.749	0.751
0.548	0.635	0.733	0.702	0.727	0.648
0.683	0.694	0.651	0.637	0.651	0.607
0.726	0.74	0.713	0.668	0.742	0.731
0.685	0.689	0.673	0.596	0.745	0.659
0.721	0.729	0.736	0.66	0.786	0.727
0.601	0.612	0.554	0.55	0.717	0.695
0.673	0.707	0.576	0.572	0.612	0.386
0.6	0.632	0.743	0.717	0.79	0.774
0.657	0.699	0.838	0.795	0.806	0.764
0.715	0.752	0.609	0.604	0.846	0.977
0.741	0.746	0.776	0.741	0.818	0.764
0.578	0.595	0.764	0.739	0.739	0.683
0.74	0.717	0.807	0.787	0.831	0.787
0.82	0.81	0.79	0.768	0.751	0.695
0.741	0.745	0.788	0.758	0.732	0.666
0.706	0.701	0.678	0.704	0.706	0.598
0.777	0.797	0.806	0.792
0.583	0.624	0.66	0.649
0.789	0.797	0.773	0.74
0.813	0.814	0.804	0.768
0.605	0.641	0.584	0.568
0.722	0.714	0.774	0.712
0.776	0.801	0.691	0.704
0.841	0.854	0.691	0.669
0.666	0.67	0.775	0.68
0.56	0.572	0.73	0.716
0.707	0.752	0.801	0.758
0.679	0.668	0.812	0.815
0.717	0.634	0.738	0.751
0.516	0.514	0.642	0.611
0.556	0.571	0.662	0.546
0.615	0.616	0.644	0.606
0.805	0.823	0.806	0.682
0.706	0.67	0.785	0.767
0.838	0.83	0.67	0.654
0.529	0.517	0.764	0.728
0.786	0.811	0.747	0.725
0.647	0.626	0.719	0.696
0.567	0.61	0.786	0.763
0.647	0.683	0.639	0.642
0.852	0.854	0.768	0.739
0.611	0.633	0.759	0.733
0.605	0.544	0.763	0.758
0.825	0.808	0.738	0.698
0.791	0.775	0.669	0.602
0.769	0.784	0.597	0.477
0.77	0.775	0.667	0.639
0.565	0.536	0.7	0.695
0.846	0.858	0.511	0.467
0.565	0.56	0.701	0.712
0.756	0.789	0.761	0.766
0.702	0.71	0.629	0.578
0.763	0.775	0.632	0.491
0.683	0.68	0.767	0.734
0.696	0.672	0.744	0.698
0.794	0.777	0.626	0.514
0.807	0.813	0.608	0.587
0.656	0.661	0.804	0.766
0.65	0.655	0.825	0.782
0.556	0.494	0.63	0.597
0.748	0.74	0.743	0.741
0.467	0.478	0.68	0.648
0.7	0.735	0.789	0.761
0.578	0.52	0.807	0.784
0.804	0.808	0.612	0.587
0.588	0.642	0.702	0.729
0.743	0.744	0.63	0.61
0.446	0.528	0.826	0.78
0.606	0.623	0.548	0.503
0.754	0.762	0.699	0.667
0.732	0.768	0.756	0.722
0.635	0.555	0.801	0.764
0.601	0.683	0.759	0.745
0.712	0.721	0.775	0.729
0.509	0.537	0.631	0.608
0.759	0.771	0.683	0.633
0.736	0.744	0.704	0.648
0.664	0.663	0.809	0.795
0.714	0.708	0.832	0.794
0.734	0.717	0.732	0.659
0.764	0.783	0.805	0.737
0.518	0.581	0.783	0.75
0.735	0.723	0.761	0.742
0.817	0.834	0.658	0.679
0.59	0.6	0.731	0.74
0.57	0.579	0.65	0.578
0.722	0.727	0.646	0.606
0.596	0.608	0.625	0.552
0.793	0.795	0.648	0.645
0.703	0.72	0.741	0.707
0.476	0.586	0.667	0.61
0.444	0.491	0.595	0.594
0.801	0.827	0.714	0.672
0.827	0.834	0.474	0.417
0.699	0.704	0.74	0.768
0.654	0.676	0.743	0.704
0.585	0.58	0.598	0.578
0.983	0.985	0.704	0.635
0.749	0.76	0.758	0.737
0.8	0.827	0.751	0.717
0.985	0.984	0.769	0.737
0.749	0.764	0.842	0.809
0.823	0.815	0.699	0.716
0.703	0.729	0.804	0.753
0.643	0.644	0.716	0.666
0.728	0.745	0.732	0.698
0.597	0.618	0.712	0.684
0.59	0.595	0.753	0.716
0.776	0.786	0.681	0.666
0.542	0.547	0.592	0.542
0.613	0.692	0.812	0.766
0.774	0.791	0.661	0.641
0.497	0.534	0.779	0.741
0.976	0.976	0.61	0.601
0.651	0.668	0.833	0.79
0.829	0.828	0.715	0.653
0.728	0.733	0.537	0.475
0.58	0.618	0.621	0.606
0.767	0.774	0.751	0.731
0.849	0.86	0.751	0.702
0.678	0.637	0.732	0.734
0.635	0.656	0.689	0.65
0.676	0.687	0.749	0.71
0.81	0.82	0.833	0.796
0.787	0.812	0.775	0.739
0.647	0.642	0.976	0.977
0.734	0.748	0.746	0.685
0.728	0.757	0.793	0.778
0.567	0.476	0.754	0.71
0.755	0.746	0.734	0.704
0.566	0.625	0.758	0.719
0.715	0.722	0.575	0.541
0.698	0.757	0.791	0.728
0.742	0.756	0.663	0.647
0.557	0.569	0.668	0.639
0.596	0.571	0.606	0.59
0.616	0.574	0.771	0.743
0.736	0.74	0.524	0.523
0.608	0.655	0.669	0.61
0.577	0.589	0.741	0.678
0.827	0.831	0.732	0.654
0.807	0.816	0.673	0.582
0.692	0.703	0.659	0.666
0.448	0.483	0.803	0.741
0.66	0.644	0.128	0.13
0.712	0.717	0.739	0.707
0.565	0.538	0.808	0.784
0.701	0.747	0.811	0.777
0.748	0.764	0.626	0.652
0.706	0.695	0.754	0.743
0.707	0.703	0.6	0.571
0.686	0.689	0.812	0.767
0.67	0.697	0.975	0.975
0.67	0.684
0.672	0.668
0.573	0.582
0.693	0.735
0.565	0.606
0.65	0.662
0.564	0.593
0.658	0.646
0.673	0.671
0.584	0.581
0.71	0.744
0.675	0.692
0.571	0.609
0.719	0.725
0.985	0.984
0.566	0.591
0.83	0.828
0.677	0.68
0.706	0.67
0.651	0.622
0.567	0.592
0.538	0.533
0.556	0.541
0.749	0.747
0.642	0.626
0.628	0.678
0.801	0.783
0.754	0.762
0.777	0.794
0.113	0.091
0.712	0.735
0.762	0.773
0.767	0.759
0.725	0.736
0.619	0.623
0.749	0.785
0.549	0.538
0.707	0.718
0.611	0.655
0.51	0.499
0.738	0.762
0.66	0.691
0.171	0.219
0.757	0.762
0.711	0.73
0.799	0.813
0.631	0.642
0.525	0.548
0.629	0.649
0.565	0.569
0.735	0.746
0.79	0.799
0.687	0.684
0.708	0.693
0.665	0.7
0.527	0.567
0.679	0.69
0.772	0.774
0.615	0.609
0.752	0.756
0.602	0.592
0.985	0.984
0.58	0.556
0.53	0.503
0.768	0.775
0.735	0.75
0.731	0.751
0.614	0.65
0.787	0.801
0.691	0.731
0.64	0.662
0.809	0.835
0.539	0.592
0.717	0.736
0.62	0.62
0.727	0.702
0.625	0.645
0.798	0.806
0.636	0.704
0.85	0.842
0.676	0.629
0.822	0.798
0.818	0.831
0.773	0.771
0.581	0.626
0.351	0.276
0.717	0.718
0.768	0.793
0.773	0.793
0.849	0.849
0.796	0.812
0.593	0.633
0.544	0.559
0.62	0.701
0.745	0.763
0.811	0.834
0.718	0.705
0.679	0.654
0.73	0.753
0.778	0.778
0.673	0.703
0.596	0.567
0.621	0.656
0.606	0.654
0.644	0.675
0.839	0.841
0.755	0.746
0.746	0.748
0.739	0.748
0.808	0.825
0.774	0.778
0.613	0.609
0.829	0.837
0.672	0.632
0.614	0.619
0.616	0.589
0.656	0.64
0.77	0.76
0.845	0.842
0.722	0.73
0.718	0.738
0.821	0.83
0.777	0.774
0.582	0.593
0.68	0.708
0.764	0.78
0.526	0.557
0.762	0.767
0.649	0.66
0.639	0.618
0.787	0.773
0.694	0.701
0.647	0.622
0.539	0.642
0.579	0.625
0.698	0.716
0.727	0.721
0.719	0.735
0.824	0.797
0.688	0.697
0.531	0.534
0.495	0.532
0.707	0.699
0.488	0.455
0.63	0.652
0.455	0.462
0.813	0.812
0.68	0.697
0.723	0.734
0.748	0.779
0.651	0.687
0.682	0.66
0.804	0.817
0.792	0.807
0.794	0.793
0.621	0.624
0.591	0.634
0.814	0.817
0.701	0.704
0.634	0.664
0.538	0.531
0.565	0.585
0.702	0.672
0.792	0.8
0.786	0.816
0.631	0.629
0.705	0.722
0.701	0.695
0.798	0.781
0.678	0.68
0.793	0.769
0.584	0.597
0.745	0.778
0.527	0.584
0.773	0.774
0.619	0.587
0.767	0.803
0.811	0.841
0.806	0.808
0.607	0.629
0.805	0.822
0.825	0.843
0.741	0.779
0.756	0.762
0.6	0.587
0.492	0.488
0.754	0.737
0.785	0.796
0.853	0.865
0.577	0.607
0.729	0.718
0.704	0.74
0.651	0.621
0.515	0.514
0.637	0.63
0.636	0.622
0.726	0.746
0.599	0.616
0.622	0.646
0.627	0.662
0.781	0.788
0.52	0.497
0.484	0.534
0.55	0.565
0.81	0.808
0.792	0.81
0.573	0.627
0.263	0.239
0.64	0.659
0.847	0.859
0.575	0.597
0.727	0.737
0.387	0.443
0.776	0.762
0.85	0.844
0.45	0.507
0.814	0.798
0.761	0.743
0.698	0.684
0.594	0.662
0.812	0.813
0.725	0.752
0.716	0.711
0.758	0.774
0.541	0.55
0.754	0.764
0.744	0.762
0.746	0.76
0.749	0.779
0.596	0.609
0.77	0.774
0.553	0.618
0.765	0.773
0.686	0.71
0.695	0.696
0.815	0.834
0.757	0.79
0.579	0.548
0.623	0.606
0.848	0.856
0.985	0.984
0.606	0.645
0.708	0.681
0.5	0.5
0.69	0.699
0.796	0.807
0.78	0.798
0.43	0.451
0.731	0.748
0.687	0.683
0.535	0.564
0.665	0.611
0.745	0.769
0.81	0.831
0.61	0.58
0.699	0.68
0.606	0.628
0.673	0.703
0.76	0.773
0.719	0.734
0.664	0.669
0.696	0.655
0.686	0.729
0.707	0.708
0.647	0.661
0.627	0.628
0.772	0.756
0.551	0.594
0.834	0.843
0.809	0.82
0.799	0.793
0.722	0.728
0.707	0.756
0.805	0.824
0.681	0.683
0.591	0.588
0.82	0.82
0.092	0.078

## Sheet: Figure3c-e
fine_tune_corr	fine_tune_mse	denovo_corr	denovo_mse
0.330771	17.1	0.2627	18.05
0.346099	12.37	0.258377	13.2
0.419149	15.81	0.421039	15.92
0.476417	10.05	0.481483	10.164
0.484191	12.11	0.491018	12.234
0.555924	8.664	0.517482	9.49
0.465909	10.53	0.469371	10.7
0.449725	7.96	0.457219	7.945
0.568164	6.89	0.540107	7.348
0.57952	7.04	0.476497	8.375
0.52884	10.31	0.54582	10.33
0.617009	6.25	0.605455	6.535
0.51701	7.023	0.499313	7.34
0.586631	5.273	0.581159	5.477
0.652408	5.45	0.580379	6.477
0.603468	6.195	0.607231	6.39
0.605921	5.406	0.607118	5.56
0.675216	4.773	0.653168	5.254
0.633426	4.91	0.633814	5.08
0.59273	6.496	0.607698	6.527
0.618803	6.004	0.622189	6.09
0.615464	5.387	0.640352	5.26
0.616333	9.24	0.651294	8.805
0.616669	5.496	0.623899	5.69
0.616175	5.887	0.615177	6.117
0.705055	3.416	0.687025	3.709
0.60397	6.223	0.614461	6.31
0.693396	4.105	0.5742	5.46
0.648489	4.57	0.626763	4.89
0.698592	4.7	0.647118	5.69
0.674415	3.51	0.660187	3.79
0.619383	3.213	0.600321	3.412
0.68429	3.785	0.662305	4.164
0.622643	5.86	0.633359	5.98
0.600511	6.445	0.613897	6.49
0.68134	3.8	0.671859	4.004
0.620281	5.438	0.632084	5.53
0.644802	4.406	0.644591	4.523
0.686877	3.682	0.667581	3.982
0.727078	4.273	0.681882	5.082
0.602103	5.883	0.627885	5.81
0.68214	3.236	0.635931	3.816
0.622329	5.598	0.640124	5.61

## Sheet: Figure3d-e
fine_tune_corr	fine_tune_mse	denovo_corr	denovo_mse
0.35648	13.17	0.297257	14.61
0.8195	2.809	0.80235	4.08
0.240388	1.96	0.335588	3.117
0.852742	5.75	0.867064	4.824
0.169801	1.17	0.15305	1.242
0.253906	1.729	0.36942	1.937
0.746648	11.945	0.680849	14.28
0.565527	9.97	0.59962	9.234
0.412611	13.016	0.549652	11.31
0.253566	1.952	0.323979	1.904
0.419235	8.96	0.500032	7.996
0.238605	3.81	0.332076	3.574
0.132928	0.5854	0.15883	1.189
0.296665	3.584	0.40073	3.361
0.30504	2.574	0.356919	2.506
0.180001	1.602	0.224621	1.295
0.720019	11.336	0.731552	10.12
0.214475	3.389	0.354534	3.115
0.776039	4.242	0.759283	5.145
0.38819	8.99	0.405112	9.27
0.207541	1.912	0.22182	1.666
0.791453	3.414	0.692952	4.723
0.160312	0.755	0.134267	0.718
0.142124	1.991	0.175607	1.897
0.793826	9.086	0.681438	11.95
0.62123	7.18	0.607258	7.38
0.432005	9.625	0.451519	9.12
0.305064	6.34	0.428162	5.508
0.342749	2.5	0.581914	2.383
0.420867	10.03	0.432708	9.6
0.651811	5.62	0.642708	8.81
0.594353	9.37	0.659683	8.25
0.183595	3.018	0.157861	3.033
0.311105	7.637	0.424525	7.906
0.262959	2.506	0.374149	2.83
0.140789	5.703	0.131356	14.56
0.640916	18.14	0.72202	14.48
-0.00921789	6.78	0.0135349	7.363
0.333814	7.82	0.244599	10.72
0.420915	6.99	0.499864	6.26
0.306011	2.832	0.295342	3.318
0.236376	6.637	0.322899	6.29
0.393663	3.12	0.173195	3.416
0.222867	1.422	0.266459	1.906
0.659679	5.61	0.67436	5.82
0.408359	6.973	0.430131	7.586
0.272319	7.16	0.333285	6.895
0.615378	15.36	0.664059	11.83
0.197704	1.492	0.343164	2.258
0.405489	3	0.436473	3.965
0.179818	2.568	0.212683	2.145
0.765265	6.406	0.621032	11.17
0.263438	10.23	0.229531	11.29
0.133038	4.86	0.121262	5.734
0.170478	2.31	0.157314	2.246
0.358684	5.227	0.349064	5.35
0.630886	7	0.533408	10.695
0.287898	6.383	0.17254	6.89
0.204353	3.223	0.187742	2.092
0.269713	2.738	0.306179	2.758
0.362712	1.599	0.37318	2.5
0.797768	3.973	0.749619	5.86
0.36445	2.082	0.303769	2.32
0.279484	2.953	0.369673	2.703
0.751993	6.688	0.713895	8.14
0.282846	6.453	0.334344	3.883
0.660803	9.22	0.701116	9.12
0.784364	6.31	0.704587	8.84
0.123348	1.643	0.0563203	4.28
0.289036	6.402	0.438419	6.406
0.35956	5.656	0.31158	5.87
0.248734	3.883	0.472147	3.258
0.466694	16.9	0.478539	16.64
0.159659	2.379	0.188855	2.99
0.223789	2.02	0.329368	2.707
0.423394	2.797	0.397235	2.887
0.285292	1.615	0.186055	1.895
0.309395	1.918	0.343042	1.835
0.229868	3.363	0.168323	3.309
0.229232	1.646	0.240396	1.496
0.237243	2.852	0.274191	2.516
0.300486	1.941	0.387545	1.922
0.0366106	6.98	0.165365	3.475
0.284968	3.168	0.323017	3.486
0.267054	2.924	0.334708	2.834
0.469099	5.74	0.445513	5.754
0.240819	2.361	0.270431	2.97
0.150653	1.85	0.188471	4.742
0.360097	8.49	0.287081	9.24
0.337618	8.68	0.290061	9.67
0.692423	15.41	0.668595	16.56
0.500195	9.51	0.240743	12
0.507741	11.29	0.368173	13.69
0.174887	0.796	0.165865	1.068
0.346711	7.523	0.365355	7.598
0.37725	5.312	0.457069	4.86
0.290962	4.13	0.36697	4.05
0.317461	10.32	0.336487	9.73
0.705955	3.145	0.554745	4.19
0.787116	13.9	0.781576	13.414
0.341496	6.25	0.397164	5.81
0.610777	7.254	0.657368	6.566
0.682109	11.63	0.668405	12.586
0.304097	3.568	0.394837	6.42
-0.0530234	2.566	-0.0425753	4.785
0.850925	10.37	0.888655	7.31
0.1553	0.9536	0.0938975	1.014
0.617014	10.76	0.513798	15.03
0.33385	5.625	0.338395	4.043
0.653636	18.47	0.686129	18.08
0.242733	1.667	0.345668	1.611
0.295108	4.363	0.327024	4.367
0.787406	14.41	0.560124	29.48
0.511203	5.676	0.603072	4.742
0.121182	1.118	0.159138	1.037
0.378106	5.98	0.379581	6.7
0.728656	6.457	0.724343	6.98
0.255914	3.041	0.389009	2.926
0.534193	9.46	0.557586	10.52
0.255069	4.64	0.296646	4.625
0.199712	1.919	0.185334	2.283
0.259566	2.488	0.356689	2.86
0.624953	2.5	0.594007	3.225
0.202961	1.996	0.156666	3.06
0.0890893	0.9688	0.0768227	1.323
0.363073	9.77	0.441104	8.984
0.878024	4.504	0.876101	4.363
0.288659	1.656	0.273082	1.78
0.331449	1.598	0.258725	1.832
0.577422	5.91	0.476554	5.297
0.334533	2.646	0.327899	2.861
0.293998	6.094	0.394938	5.336
0.530447	4.332	0.306089	4.926
0.385264	3.775	0.424088	3.816
0.357538	6.03	0.426628	5.27
0.375301	3.35	0.420227	3.012
0.191359	3.01	0.206854	2.78
0.672907	7.266	0.761153	6.062
0.197558	2.756	0.286487	2.55
0.458287	7.543	0.54221	6.754
0.352371	6.58	0.362971	6.6
0.168429	5.625	0.301081	5.227
0.427834	11.08	0.343864	12.47
0.538378	9.43	0.58519	8.984
0.587421	10.41	0.57946	10.76
0.246468	5.957	0.274483	7.32
0.356749	3.924	0.324995	4.234
0.287587	3.254	0.30406	4.004
0.275275	6.47	0.37792	5.867
0.801574	5	0.655868	7.2
0.0960178	0.7837	0.151628	0.929
0.56424	8.805	0.598945	8.33
0.211889	1.466	0.210007	1.39
0.323992	6.793	0.301892	7.004
0.331789	2.895	0.339479	2.703
0.323519	5.918	0.640539	4.008
0.521729	16.48	0.597313	13.516
0.793562	17.84	0.686626	22.6
0.153477	3.543	0.136255	8.55
0.363168	4.336	0.390888	3.836
0.669264	1.595	0.564749	2.96
0.427427	3.482	0.415121	3.516
0.160177	1.914	0.1508	1.93
0.326927	4.395	0.35913	5.69
0.157223	1.45	0.101909	2.203
0.405776	1.963	0.160064	2.262
0.358429	4.066	0.32772	4.28
0.267964	2.926	0.298883	4.168
0.236777	1.604	0.219981	1.505
0.793617	6.062	0.741006	7.44
0.330335	12.27	0.48364	10.164
0.437163	5.227	0.359507	5.906
0.26147	3.48	0.383867	3.164
0.780365	7.316	0.749655	9.34
0.379498	10.44	0.391471	10.664
0.199908	1.708	0.274518	1.567
0.461481	5.777	0.270579	9.66
0.723377	5.344	0.696167	5.66
0.531117	15.01	0.568648	12.23
0.412754	3.986	0.460023	5.566
0.351678	6.76	0.425965	6.105
0.339991	2.95	0.357915	3.145
0.397285	2.826	0.394495	5.242
0.527326	3.945	0.410325	4.824
0.290622	6.527	0.329362	6.348
0.347402	4.883	0.354743	4.867
0.437938	8.97	0.332568	14.23
0.592371	11.08	0.544784	12.625
0.270429	7.723	0.48194	6.445
0.451743	11.79	0.364353	13.88
0.299871	2.41	0.257619	3.613
0.162064	2.143	0.194076	2.133
0.519353	13.94	0.479071	15.09
0.37919	3.799	0.445547	3.773
0.314136	4.652	0.395364	4.406
0.277414	4.766	0.408582	4.637
0.261811	5.723	0.334769	5.7
0.380843	7.38	0.454505	6.96
0.320877	3.629	0.203375	3.973
0.335149	3.086	0.332944	3.574
0.368682	2.445	0.297202	1.874
0.293111	2.12	0.189086	2.59
0.392611	3.611	0.459246	3.475
0.259701	1.879	0.227224	2.475
0.349052	4.023	0.567859	2.854
0.405822	14.48	0.570203	12.08
0.40137	3.662	0.438897	4.785
0.554909	2.1	0.587715	2.324
0.333455	4.105	0.259008	4.297
0.230417	3.959	0.257954	4.31
0.744016	7.934	0.622524	11.52
0.1868	5.355	0.302514	4.99
0.741484	7.367	0.780948	5.953
0.596457	17.89	0.626221	16.8
0.621662	1.945	0.604587	3.312
0.442921	5.71	0.447056	5.895
0.359651	2.588	0.377399	2.432
0.782808	4.223	0.552071	10.61
0.529126	21.64	0.631889	21.12
0.727455	13.9	0.7379	12.71
0.473549	5.457	0.392257	5.984
0.433138	9.53	0.43549	9.49
0.721021	9.97	0.730346	9.53
0.167652	2.703	0.311113	2.625
0.383463	10.65	0.312986	12.23
0.329336	10.664	0.419846	10.17
0.352002	1.926	0.414407	1.758
0.190798	1.189	0.0929872	1.618
0.377477	28.92	0.500714	25
0.275265	4.23	0.406097	3.783
0.215036	4.72	0.361611	4.402
0.133695	3.45	0.100782	1.761
0.131347	1.714	0.107245	1.466
0.274302	6.26	0.45551	5.36
0.0948605	0.6943	0.0832155	0.72
0.782369	2.738	0.713845	3.555
0.349377	1.195	0.368075	0.877
0.281595	2.863	0.431347	2.195
0.777563	8.63	0.78251	8.26
0.421798	21	0.556069	17.72
0.512219	8.86	0.598498	7.598
0.545179	18.23	0.365419	22.17
0.575185	4.33	0.637987	3.916
0.590016	10.086	0.564654	10.69
0.469301	21.42	0.391851	23.8
0.608818	8.74	0.660455	7.13
0.722195	43.16	0.66645	50.28
0.495766	12.21	0.599434	11.77
0.0959436	0.8037	0.0738191	0.736
0.325848	8.8	0.320445	8.91
0.322787	4.906	0.353051	4.785
0.381029	6.89	0.31501	7.336
0.223191	2.498	0.336648	2.574
0.388286	17.56	0.325846	18.88
0.43272	11.94	0.424831	10.664
0.686767	10.19	0.533833	11.6
0.632552	5.062	0.643303	6.254
0.506353	14.016	0.447499	17.98
0.684849	9.19	0.690235	12.11
0.267347	2.814	0.330709	2.447
0.263567	3.02	0.264555	2.887
0.344824	3.814	0.312048	4.656
0.668737	8.88	0.635338	10.484
0.104804	3.684	0.117325	9.734
0.311966	4.465	0.326637	4.33
0.642576	7.44	0.657068	6.617
0.732017	9.91	0.734102	10.08
0.475287	3.363	0.409509	3.375
0.279404	1.625	0.273729	1.61
0.399016	5	0.306396	6.92
0.392215	6.67	0.554367	5.39
0.68294	4.465	0.65413	5.312
0.365329	4.37	0.383795	4.406
0.17481	2.469	0.108532	2.65
0.670589	9.19	0.587988	11.55
0.350844	4.637	0.405294	4.523
0.674433	15.12	0.654454	14.58
0.696062	6.77	0.700822	6.77
0.724487	4.695	0.629916	6.01
0.750402	12.33	0.724836	13.48
0.734751	15.91	0.744501	16.78
0.425647	4.227	0.440276	4.168
0.432507	5.625	0.326182	6.848
0.366361	5.746	0.513169	4.895
0.440392	3.219	0.28035	3.729
0.789823	7.203	0.795845	6.945
0.864722	5.05	0.818861	6.605
0.70684	9.51	0.726898	10.43
0.815348	14.26	0.808794	12.62
0.227351	3.387	0.277264	3.104
0.497268	5.848	0.505778	9.78
0.758024	18.27	0.849936	12.15
0.525809	19.94	0.488876	19.28
0.117297	3.338	0.695149	1.776
0.250673	6.895	0.459071	5.766
0.289404	1.793	0.286802	1.885
0.484981	9.87	0.458966	10.2
0.356376	2.186	0.452016	1.971
0.148487	1.364	0.184946	1.351
0.493181	14.29	0.442051	14.266
0.27037	3.371	0.251618	3.453
0.268236	3.035	0.261551	4.863
0.218947	3.432	0.334442	3.234
0.503738	20.3	0.45139	21.95
0.305221	1.6045	0.382516	1.419
0.156444	3.105	0.292428	2.984
0.333781	6.92	0.371874	6.867
0.773441	7.38	0.786687	7.676
0.350883	5.812	0.430392	5.434
0.338516	9.43	0.367781	9.19
0.335264	8.07	0.346957	8.08
0.784166	5.062	0.784148	6.016
0.359879	4.742	0.391978	4.72
0.126512	1.992	0.161243	2.004
0.285044	6.715	0.289272	6.863
0.306466	4.195	0.255904	4.473
0.413684	4.785	0.464296	4.73
0.186	2.137	0.213687	4.01
0.5204	29.2	0.419653	31.38
0.551702	8.234	0.575009	5.055
0.573716	7.254	0.557486	4.117
0.201307	1.927	0.263967	2.555
0.393438	6.61	0.407262	6.633
0.366622	1.179	0.415729	1.139
0.43504	8.87	0.494047	9.82
0.424175	3.83	0.605386	3.037
0.184305	1.85	0.296113	1.842
0.340326	9.95	0.35673	9.68
0.417573	9.125	0.486672	13.195
0.508508	6.562	0.543759	7.574
0.252005	2.102	0.301837	2.498
0.300501	5.438	0.398489	4.883
0.412802	15.89	0.517822	13.49
0.338273	3.674	0.336086	4.12
0.740927	15.27	0.742889	14.29
0.206251	4.38	0.38799	2.807
0.193763	6.562	0.203792	7.14
0.161145	1.34	0.161328	1.471
0.335077	5.26	0.387925	5.12
0.804759	7.285	0.7646	8.04
0.285151	9.89	0.295897	10.305
0.646487	25.48	0.610036	23.17
0.278482	10.09	0.319938	9.91
0.300297	7.84	0.210963	8.9
0.754611	5.62	0.731864	5.79
0.222988	5.344	0.319014	4.312
0.375209	7.47	0.490513	7.08
0.273905	4.09	0.298107	4.04
0.222321	4.65	0.254379	4.66
0.197491	1.801	0.255497	1.898
0.256253	6.68	0.193981	8.24
0.415182	5.086	0.45659	4.88
0.285716	6.84	0.323867	6.74
0.2449	5.47	0.286303	5.75
0.756202	5.32	0.816189	3.275
0.200889	3.965	0.2951	5.1
0.735018	11.34	0.721631	11.22
0.318175	8.94	0.323448	9.17
0.303327	5.984	0.46803	5.117
0.230852	6.496	0.458108	7.582
0.802614	5.582	0.815917	5.266
0.32217	3.36	0.419394	3.684
0.189291	1.502	0.221818	1.779
0.383107	9.08	0.466912	8.04
0.212297	2.559	0.211776	2.6
0.558847	34.9	0.464416	37
0.690494	3.938	0.603336	4.387
0.8004	8.11	0.76006	10.34
0.185401	2.049	0.193319	1.972
0.263028	3.357	0.285721	3.54
0.272292	2.195	0.321934	2.756
0.28124	2.91	0.292575	3.803
0.430665	3.84	0.430384	5.227
0.151251	0.9595	0.0999468	0.908
0.79355	12.516	0.78514	12.18
0.404234	9.81	0.393754	10.32
0.162236	2.268	0.304668	2.104
0.68561	4.348	0.593743	7.094
0.294003	4.2	0.335357	5.08
0.693654	18.89	0.647301	21.2
0.743679	6.75	0.718225	7.555
0.519812	18.45	0.610002	14.04
0.519386	34.75	0.541262	40.16
0.30774	1.822	0.211917	2.096
0.461638	2.87	0.48116	2.98
0.630153	10.59	0.565926	14.695
0.753461	6.594	0.709697	9.1
0.59103	7.008	0.61206	7.047
0.356785	4.258	0.347359	3.977
0.437492	8.26	0.510491	7.617
0.227559	4.242	0.386882	3.893
0.231539	6.004	0.385304	5.68
0.322334	7.3	0.588722	4.047
0.869241	5.863	0.876195	5.453
0.702218	9.055	0.671304	12.34
0.279474	3.406	0.353835	3.822
0.706859	11.04	0.657299	12.58
0.394284	6.402	0.321191	7.625
0.274556	3.807	0.234368	4.414
0.76855	5.95	0.631798	10.01
0.453904	9.29	0.487068	9.03
0.496288	17.38	0.53104	18.44
0.847403	8.445	0.84258	8.97
0.601224	12.164	0.536673	14.14
0.295235	3.297	0.320952	3.113
0.571177	9.14	0.590357	12.05
0.260891	7.56	0.461798	6.473
0.691729	8.76	0.65324	9.664
0.287916	3.197	0.342028	3.07
0.286307	4.402	0.365128	4.453
0.287421	4.863	0.220375	5.215
0.276096	2.436	0.286653	2.947
0.597989	13.125	0.583995	14.87
0.769497	2.809	0.679424	5.25
0.474021	2.469	0.598391	2.611
0.728399	4.367	0.716514	4.184
0.79853	9.47	0.752325	8.35
0.191587	2.182	0.496805	1.732
0.538399	9.54	0.597461	7.98
0.280322	1.7	0.35268	2.3
0.210953	0.8667	0.0584521	0.823
0.447202	3.957	0.443267	4.133
0.790376	5.535	0.805629	5.22
0.265706	5.523	0.286498	5.39
0.31406	5.99	0.444741	5.316
0.771124	4.4	0.709803	5.125
0.772307	22.62	0.777663	18.42
0.195764	4.047	0.222196	4.2
0.398761	9.25	0.480242	8.27
0.805457	5.145	0.804607	5.31
0.783354	11.27	0.792297	11.32
0.395406	4.56	0.424413	4.355
0.287855	1.817	0.2707	1.799
0.290217	2.89	0.219625	3.365
0.253858	3.168	0.288167	3.234
0.73571	6.684	0.725861	10.24
0.59116	9.78	0.597902	9.22
0.65189	39.38	0.64649	41.88
0.285486	5.11	0.35661	4.91
0.132805	1.611	0.165119	1.551
0.427651	5.875	0.373591	6.145
0.758871	4.15	0.743553	4.65
0.637531	4.37	0.601024	4.58
0.625939	4.87	0.640777	7.098
0.103541	2.816	0.213405	2.729
0.696428	9.57	0.703251	9.086
0.613278	4.066	0.644275	4.73
0.335292	1.066	0.194803	0.931
0.231529	4.223	0.286205	4.02
0.240943	2.355	0.390363	2.365
0.503356	9.03	0.393203	11.484
0.181314	6.625	0.191119	6.582
0.706394	7.457	0.702506	8.18
0.717291	8.72	0.662887	10.17
0.460397	12.51	0.43224	12.15
0.840663	3.2	0.756085	4.715
0.277686	2.744	0.366572	2.566
0.492459	4.156	0.503616	4.54
0.161674	0.7524	0.30186	0.6787
0.710037	18.36	0.685987	18.45
0.162618	2.098	0.348143	1.793
0.156857	1.526	0.0970056	1.831
0.404059	10.36	0.483604	9.914
0.321211	1.388	0.461794	1.411
0.36586	10.06	0.37577	10.09
0.26971	2.31	0.295543	2.303
0.417229	3.828	0.441441	3.818
0.250794	3.371	0.286382	3.297
0.317834	6.336	0.323809	6.32
0.823247	5.176	0.739403	7.598
0.681185	13.95	0.649802	15.09
0.824513	8.93	0.759269	12.52
0.677486	17.11	0.735623	13.64
0.333383	1.723	0.156481	3.83
0.208389	3.24	0.462528	3.025
0.266826	7.31	0.311886	7.184
0.365427	4.652	0.408667	4.76
0.261796	2.037	0.342117	2.613
0.341566	2.873	0.440283	3.787
0.238504	2.164	0.282491	2.11
0.386643	2.764	0.414561	3.012
0.256265	5.633	0.282058	5.395
0.233229	5.742	0.37476	6.914
0.287347	2.082	0.330916	2.922
0.274761	2.807	0.321619	2.732
0.391051	2.719	0.393663	5.89
0.826614	9.32	0.848965	6.387
0.698604	7.973	0.652781	10.055
0.291895	5.44	0.37101	5.273
0.302778	8.93	0.271064	9.58
0.578696	9.414	0.596429	9.65
0.299582	1.606	0.394237	1.442
0.74918	5.715	0.758597	5.508
0.567843	9.15	0.622375	9.34
0.45184	3.576	0.37452	13.73
0.820214	9.11	0.816997	8.73
0.796148	16.8	0.610144	25.84
0.417281	4.773	0.431555	4.254
0.319573	1.762	0.349668	1.658
0.66601	10.67	0.667147	10.8
0.291503	5.047	0.364575	4.766
0.187053	2.955	0.428278	2.54
0.259021	4.918	0.220063	5.242
0.219581	7.566	0.306762	7.164
0.221441	4.996	0.46223	4.207
0.309141	3.799	0.346566	3.758
0.272849	3.87	0.400063	3.488
-0.00218779	3.402	0.00498102	2.113
0.697233	6.97	0.6839	7.344
0.585265	12.11	0.526269	13.086
0.260831	10.695	0.385168	9.88
0.475663	4.11	0.475772	2.916
0.805925	7.613	0.807652	7.64
0.442217	12.836	0.550639	12.38
0.558843	14.2	0.603991	13.75
0.302357	4.652	0.299959	4.93
0.00782581	11.445	0.0677615	14.055
0.780691	7.117	0.805144	6.566
0.201419	2.459	0.270117	1.678
0.272945	4.75	0.292544	4.59
0.215625	3.65	0.295152	3.588
0.862514	4.12	0.857721	4.082
0.557075	16.84	0.525325	16.72
0.700295	9.79	0.643537	16.19
0.314054	8.8	0.346035	9.92
0.353081	7.797	0.536799	6.465
0.345865	3.29	0.365642	3.654
0.772103	7.137	0.807274	6.06
0.624461	5.8	0.617638	3.504
0.371175	7.863	0.245814	9.01
0.848767	3.96	0.820774	4.25
0.29123	4.793	0.331082	4.67
0.407416	3.447	0.500621	2.973
0.381639	5.258	0.353413	5.4
0.794827	20.92	0.81506	20.89
0.658814	14.2	0.745659	11.234
0.553568	3.475	0.503347	3.588
0.359358	8.92	0.280712	9.12
0.292109	4.555	0.276021	4.746
0.356919	5.402	0.342384	5.418
0.655159	6.656	0.581435	7.76
0.578973	9.84	0.655988	8.36
0.334894	3.61	0.436285	3.91
0.668064	11.03	0.64798	11.68
0.346973	6.46	0.342236	9.37
0.252638	4.703	0.265265	4.48
0.225116	3.844	0.218989	3.932
0.539222	15.266	0.524987	15.734
0.634858	7.71	0.353586	11.85
0.293891	4.47	0.173898	7.797
0.478874	3.621	0.483926	3.285
0.192709	1.636	0.230732	1.447
0.41181	18.02	0.287942	21.4
0.198512	2.803	0.194126	2.793
0.469972	4.92	0.525087	4.44
0.341527	3.04	0.429699	2.908
0.370221	8.25	0.299358	8.56
0.463844	7.645	0.462106	7.41
0.308217	3.582	0.362556	3.553
0.694714	4.477	0.627628	6.04
0.705479	5.15	0.686333	5.457
0.27894	5.29	0.311671	3.754
0.344292	4.887	0.322914	4.883
0.56607	9.3	0.566548	15.484
0.85956	10.46	0.83045	13.05
0.239326	0.902	0.327929	1.09
0.205462	1.868	0.387706	1.799
0.128342	1.695	0.159513	2.086
0.622507	10.84	0.67509	11.36
-0.00491962	4.832	-0.00251451	1.883
0.387566	9.695	0.481857	9
0.606156	10.75	0.431719	14.12
0.413134	15.69	0.457918	15.94
0.339164	3.738	0.272925	3.85
0.275797	9.305	0.421744	8.25
0.755066	6.543	0.710533	8.695
0.257678	5.16	0.308666	5.395
0.302786	1.96	0.39377	2.229
0.352243	3.195	0.412312	2.906
0.816015	4.203	0.830127	3.512
0.749171	7.824	0.635969	10.58
0.476373	3.145	0.576375	2.754
0.324016	2.248	0.31609	2.549
0.508603	8.7	0.571361	7.715
0.706895	24.84	0.741442	22.47
0.239037	2.283	0.350232	2.338
0.312398	6.73	0.473252	6.414
0.74101	10.336	0.737915	10.484
0.199645	0.893	0.219217	0.8667
0.731378	6.97	0.75859	7.094
0.652741	18.06	0.603538	18.52
0.235389	4.336	0.0862232	5.52
0.584683	9.41	0.612579	7.363
0.219733	3.385	0.347064	3.31
0.413357	11.79	0.311797	13.25
0.8195	16.19	0.802468	17.16
0.525863	9.03	0.425647	9.55
0.297612	3.2	0.2908	5.438
0.704146	5.977	0.681887	6.31
0.620256	5.906	0.58126	6.33
0.624993	16.31	0.626372	15.67
0.701159	19.62	0.714236	17.88
0.682114	10.51	0.420251	21.44
0.30107	5.992	0.349095	5.863
0.366592	4.516	0.349384	4.58
0.205733	4.137	0.256255	4.027
0.246697	4.312	0.176281	5.055
0.504945	7.87	0.512657	8.04
0.244452	6.004	0.187788	9.586
0.626319	13.39	0.593795	13.836
0.82438	7.312	0.828904	6.94
0.289392	4.58	0.338488	4.438
0.148105	1.695	0.183863	2.18
0.405104	1.448	0.363674	1.786
0.194718	6.094	0.276778	5.848
0.501164	12.65	0.533761	11.29
0.294515	4.08	0.270499	4.914
0.82542	3.52	0.720159	6.027
0.48492	7.637	0.59751	6.574
0.313994	4.184	0.353726	4.637
0.448296	2.514	0.561928	2.598
0.262293	5.52	0.340285	5.016
0.275389	3.012	0.147274	2.936
0.23866	5.453	0.330003	5.137
0.240715	1.543	0.292589	1.641
0.354606	3.844	0.406569	3.37
0.412403	12.15	0.546467	9.83
0.216382	3.264	0.251509	3.455
0.188781	1.585	0.18051	2.723
0.163399	1.828	0.308242	2.033
0.309889	7.055	0.362112	6.855
0.406124	4.12	0.387768	3.62
0.588369	4.867	0.789267	2.475
0.587349	17.5	0.615548	18.67
0.564404	2.455	0.6026	4.28
0.438058	2.969	0.591299	2.342
0.328829	3.547	0.474531	3.275
0.223428	2.059	0.32395	2.002
0.171101	1.781	0.239268	2.559
0.241242	5.242	0.260207	5.074
0.487068	13.57	0.353734	13.26
0.158339	0.4358	0.236226	0.658
0.31889	1.824	0.328632	1.46
0.724253	7.36	0.687417	8.24
0.328906	11.305	0.400591	12.07
0.792712	3.967	0.754339	4.367
0.216922	2.441	0.295267	2.264
0.46308	5.258	0.522342	4.793
0.431671	2.982	0.542922	2.527
0.286049	5.43	0.412074	4.824
0.749873	6.56	0.726067	7.49
0.283674	5.26	0.412845	4.723
0.364272	4.27	0.503222	3.611
0.346613	4.49	0.423009	4.04
0.685618	8.04	0.655637	9.93
0.722924	7.26	0.733664	6.453
0.234696	3.594	0.219912	4.016
0.34007	5.242	0.38492	5.805
0.347239	4.33	0.36176	4.41
0.398103	4.61	0.110982	5.88
0.693763	4.188	0.5408	9.72
0.321872	3.234	0.46143	3.045
0.72326	7.91	0.714622	8.055
0.736347	13.97	0.715083	15.41
0.270797	4.61	0.330255	4.438
0.46172	8.32	0.405476	8.87
0.225508	5.715	0.304578	4.555
0.131703	0.992	0.112841	1.488
0.475901	8.81	0.354274	10.1
0.240511	2.977	0.315578	3.684
0.251165	2.287	0.289942	2.354
0.65899	13.71	0.697907	11.8
0.807853	17.73	0.600275	29.69
0.432411	4.066	0.372377	5.9
0.509024	3.613	0.63358	3.105
0.549146	3.615	0.155426	6.48
0.795264	8.97	0.769391	10.02
0.344923	6.59	0.306483	6.64
0.406818	2.65	0.379554	2.658
0.778648	8.555	0.866429	5.438
0.676967	8.516	0.637799	9.766
0.788174	10.516	0.765801	10.76
0.740491	11.44	0.720724	12.57
0.23834	1.723	0.304756	1.874
0.7568	5.67	0.780853	5.69
0.323089	4.656	0.281423	4.89
0.325188	1.496	0.169174	1.645
0.903846	2.627	0.876994	3.328
0.718897	4.08	0.669748	4.35
0.318519	3.703	0.331847	3.826
0.262401	2.793	0.345845	2.68
0.793551	3.91	0.712004	4.96
0.311446	5.484	0.392963	6.285
0.345266	6.06	0.473188	5.348
0.482488	8.46	0.485465	8.664
0.662133	14.016	0.652623	14.35
0.703551	4.65	0.691128	5.535
0.612427	4.125	0.311935	6.664
0.392742	7.02	0.489024	7.055
0.574069	14.21	0.666141	11.43
0.857542	4.504	0.830945	7.35
0.669961	12.56	0.655459	13.6
0.218665	1.962	0.221805	2.1
0.219234	3.277	0.386074	3.262
0.52377	12.18	0.589895	10.99
0.697618	9.86	0.648963	9.6
0.450458	6.754	0.568781	5.734
0.901094	3.326	0.870043	4.457
0.31094	4.457	0.464858	3.86
0.109211	2.42	0.200091	3.166
0.319326	4.023	0.26173	4.203
0.664634	8.84	0.689321	8.21
0.132208	1.407	0.237726	1.1045
0.15391	4.875	0.251459	4.242
0.605805	12.88	0.57426	11.84
0.166164	2.975	0.0988577	4.453
0.459416	8.42	0.380625	8.94
0.275955	5.383	0.423283	4.812
0.460995	12.734	0.347071	13.74
0.767646	14.375	0.780195	13.82
0.4637	13.945	0.483575	14.12
0.748056	6.242	0.803355	5
0.365703	0.7793	0.419014	0.7485
0.284035	2.492	0.271051	2.246
0.368008	8.164	0.361594	10.836
0.566678	21.28	0.564513	20.17
0.578675	10.93	0.730143	8.51
0.13546	2.518	0.187042	2.322
0.224048	1.911	0.403041	1.959
0.654431	5.137	0.675566	5.957
0.358277	9.54	0.349089	9.234
0.322643	10.18	0.329987	10.28
0.15595	1.22	0.361496	1.478
0.682466	7.28	0.774386	6.2
0.426734	7.863	0.582378	6.258
0.1382	0.9346	0.124856	1.14
0.629345	7.293	0.675693	7.047
0.250553	5.906	0.267624	5.664
0.43902	8.48	0.406138	8.76
0.720655	28.78	0.666535	28.55
0.607298	3.473	0.64604	3.34
0.245253	4.934	0.309696	5.207
0.78797	6.543	0.788931	6.496
0.322498	6.03	0.341067	5.992
0.230613	4.562	0.201243	4.7
0.591252	9.66	0.646099	8.98
0.424245	12	0.402105	12.83
0.199371	2.447	0.144178	2.814
0.702417	8.16	0.652158	9.43
0.172492	1.544	0.168397	1.533
0.265172	2.926	0.310523	3.514
0.340188	7.1	0.378275	6.926
0.399119	3.441	0.363566	3.166
0.791855	7.87	0.785944	8.01
0.495438	4.332	0.499841	4.082
0.737505	10.35	0.733441	10.4
0.410295	4.805	0.442636	5.527
0.212559	4.06	0.201845	4.04
0.275221	3.502	0.387984	3.262
0.162875	1.211	0.241972	1.364
0.547165	5.117	0.476788	5.45
0.879915	5.348	0.841886	6.82
0.358701	8.125	0.438799	7.113
0.333839	6.09	0.119204	6.887
0.731019	7.44	0.730909	8.21
0.294466	4.57	0.285609	4.574
0.822275	3.283	0.825984	3.383
0.773456	8.16	0.778387	7.938
0.284353	6.48	0.414247	5.887
0.327748	3.422	0.435704	3.145
0.502404	4.918	0.183409	6.254
0.26445	5.953	0.219545	6.062
0.450578	3.557	0.423998	3.887
0.872947	2.352	0.867883	2.13
0.264711	2.773	0.275021	3.057
0.637095	7.113	0.806249	2.861
0.113855	3.773	0.189378	7.094
0.273902	4.12	0.407525	3.816
0.778373	7.93	0.81884	6.633
0.355049	6.2	0.472338	5.13
0.719842	6.72	0.750506	6.656
0.310068	3.295	0.401907	4.035
0.758686	4.25	0.759996	4.207
0.708371	9.664	0.668107	10.7
0.4383	1.099	0.426014	0.9365
0.261201	0.8037	0.372386	0.7563
0.598383	11.99	0.335556	16.39
0.553476	5.33	0.440773	6.94
0.767488	5.45	0.785035	5.125
0.35286	9.56	0.459391	8.82
0.178893	6.195	0.157678	7.85
0.277396	3.156	0.234482	2.93
0.193755	8.66	0.372797	7.797
0.614638	14.336	0.552668	16.7
0.555737	12.32	0.561161	12.3
0.626175	6.723	0.555477	8.88
0.357635	4.875	0.361638	4.934
0.718594	9.12	0.72091	9.23
0.745227	5.15	0.754322	4.945
0.376614	5.76	0.458775	5.316
0.224438	3.928	0.245125	3.934
0.187209	4.527	0.274317	4.24
0.502601	9.41	0.479879	8.34
0.388017	8.22	0.36108	8.47
0.740305	4.266	0.676661	3.932
0.290602	2.902	0.335263	2.762
0.357723	2.672	0.546234	2.611
0.74314	2.83	0.782625	3.934
0.174514	2.422	0.338792	2.86
0.764173	8.21	0.699202	11.01
0.202391	2.172	0.256221	2.023
0.347628	5.523	0.317444	5.75
0.296628	3.166	0.353519	2.852
0.45569	6.31	0.399689	7.18
0.469781	5.496	0.478963	6.32
0.822578	5.336	0.816001	7.086
0.739645	14.51	0.755542	12.94
0.303278	5.168	0.370045	4.195
0.460282	6.727	0.428766	9.06
0.553526	5.953	0.596123	5.75
0.459554	6.914	0.525608	6.824
0.246063	2.191	0.204418	3.006
0.413998	12.555	0.384711	13.266
0.841852	3.969	0.766122	6.223
0.639911	10.28	0.680906	9.445
0.270141	2.271	0.37257	2.098
0.248802	0.968	0.228476	1.196
0.306152	3.877	0.416078	3.295
0.83184	9.59	0.824893	9.805
0.318226	5.742	0.420875	6.92
0.313846	5.88	0.370962	5.56
0.603119	24.1	0.608333	20.67
0.311418	4.613	0.393135	4.824
0.251105	3.182	0.353341	2.623
0.738297	7.28	0.751833	7.684
0.739367	10.46	0.736759	11
0.254881	5.793	0.388285	5.977
0.10544	0.5625	0.147868	0.567
0.197509	2.916	0.309927	2.672
0.796887	7.64	0.783557	8.5
0.198354	2.035	0.15021	2.322
0.776386	5.008	0.716343	4.727
0.281416	3.988	0.391177	2.938
0.411352	10.04	0.563714	7.816
0.832223	4.664	0.818286	9.06
0.423324	4.938	0.430634	3.03
0.279174	3.645	0.35971	3.55
0.562778	23.36	0.422801	24.06
0.557235	12.68	0.582809	12.23
0.367376	6.152	0.275106	6.2
0.459074	10.06	0.482483	9.125
0.183421	2.098	0.165815	2.283
0.763419	4.742	0.786084	4.637
0.784988	3.264	0.73581	4.09
0.257428	4.21	0.316607	3.871
0.208186	3.836	0.312041	3.742
0.250639	6.027	0.257983	6.133
0.305608	4.418	0.426467	4.83
0.743204	12.89	0.745086	12.55
0.785367	18.89	0.826516	13.375
0.253416	13.164	0.355695	14.266
0.423627	15.11	0.493333	12.945
0.229701	4.78	0.250832	4.78
0.40184	2.885	0.440214	2.893
0.304847	5.54	0.471962	4.773
-0.0208654	2.824	-0.0317202	3.275
0.460217	5.25	0.440219	6.4
0.317704	6.793	0.436185	6.168
0.46307	7.215	0.350568	8.266
-0.00078518	4.746	-0.000926549	3.21
0.274426	9.38	0.314791	11.336
0.25345	3.953	0.312675	3.822
0.833797	2.617	0.801043	3.049
0.153455	2.4	0.172089	2.715
0.370394	4.098	0.428344	5.85
0.220134	4.254	0.320449	4.113
0.299121	8.06	0.31798	9.76
0.689672	16.3	0.683129	16.34
0.183321	2.36	0.218131	2.621
0.187626	3.338	0.303137	3.227
0.303958	4.93	0.462705	4.242
0.25477	4.336	0.312103	4.18
0.153648	1.238	0.15393	1.297
0.308455	3.059	0.223213	3.05
0.43251	13.3	0.431486	13.21
0.723867	3.998	0.677312	4.15
0.759549	8.55	0.784779	7.055
0.5519	9.6	0.402987	12.83
0.591089	7.816	0.538856	7.46
0.298923	3.729	0.390125	3.62
0.382349	4.33	0.41374	4.105
0.163425	6.973	0.102486	7.227
0.358253	2.86	0.463508	3.562
0.321437	18.52	0.305857	20.38
0.582879	1.504	0.461144	2.043
0.222245	3.887	0.29224	3.734
0.430828	5.27	0.362121	5.945
0.247108	5.66	0.315607	5.504
0.467635	8.37	0.491747	8.14
0.726744	3.53	0.736789	3.787
0.15639	1.037	0.130873	1.284
0.702201	3.396	0.678881	3.582
0.379041	8	0.476065	7.43
0.486171	3.818	0.441737	4.234
0.528697	33.25	0.551117	32.4
0.518108	4.45	0.455403	4.926
0.254719	1.975	0.307549	2.373
0.443172	5.824	0.362891	8.055
0.441054	8.66	0.448657	7.734
0.514654	21.1	0.500757	21.19
0.359232	9.266	0.366826	8.78
0.271822	2.793	0.314435	3.53
0.737777	8.2	0.726609	8.55
0.248193	6.2	0.469989	5.582
0.266433	3.441	0.457586	2.955
0.59923	14.734	0.672943	12.55
0.347515	3.146	0.403014	3.93
0.510042	13	0.625585	10.625
0.44672	5.72	0.431758	5.8
0.37689	7.117	0.394182	7.133
0.632067	22.69	0.549227	26.56
0.674635	12.805	0.696035	13.87
0.234143	3.748	0.2111	3.473
0.410759	4.168	0.373801	4.316
0.376292	3.426	0.470272	4.85
0.179067	1.19	0.211272	1.184
0.29493	1.801	0.303376	1.739
0.359674	3.38	0.334339	3.531
0.36137	10.59	0.266305	11.266
0.636693	9.195	0.592128	9.5
0.576118	13.65	0.580814	12.89
0.494702	4.19	0.382609	4.57
0.16854	1.354	0.132961	0.998
0.250156	1.588	0.313623	1.631
0.409382	7.266	0.433433	7.89
0.43249	7.426	0.419918	8.04
0.690959	7.73	0.72177	7.145
0.816077	3.76	0.790761	8.664
0.840648	3.582	0.835499	3.623
0.580283	11.87	0.612574	10.26
0.283747	7.484	0.267268	7.59
0.881812	3.053	0.847055	2.771
0.207185	3.836	0.292039	3.986
0.297857	5.35	0.42231	5.527
0.274549	3.32	0.331785	2.893
0.763198	3.965	0.539031	5.82
0.504412	12.79	0.365497	15.59
0.493012	7.418	0.599612	6.484
0.558294	15.56	0.58731	14.83
0.754654	7.508	0.78094	7.34
-0.00419151	12.02	-0.00343772	15.67
0.724243	11.375	0.692092	12.86
0.856221	2.178	0.86656	2.32
0.719762	3.113	0.705839	2.922
0.305671	3.145	0.26961	3.28
0.528946	10.7	0.674721	7.992
0.149868	0.7974	0.114858	1.692
0.298816	2.844	0.461378	2.805
0.395378	4.777	0.288658	6.5
0.804343	4.184	0.807741	4.12
0.255205	5.016	0.326222	4.81
0.679794	12.21	0.682494	9.914
0.217208	2.773	0.377589	2.506
0.226417	2.104	0.269904	1.769
0.410509	4.344	0.20442	5.035
0.306854	4.363	0.317972	4.32
0.145051	1.444	0.118353	1.992
0.478025	10.24	0.427551	10.984
0.330357	6.71	0.331518	6.64
0.321965	3.59	0.251471	3.766
0.701074	8.46	0.671505	8.72
0.386257	1.968	0.456322	2.879
0.284645	4.25	0.255507	4.41
0.755969	4.535	0.688943	6.125
0.0287377	3.81	0.0874565	3.078
0.260777	2.715	0.298498	2.633
0.373553	10.41	0.522083	8.91
0.341551	5.844	0.355471	6.07
0.189757	3.854	0.434855	3.254
0.465789	3.607	0.532579	4.08
0.147706	1.774	0.141087	1.538
0.446985	5.598	0.351081	6.273
0.389462	8.13	0.385427	8.24
0.302002	3.154	0.449676	3.658
0.140536	9.29	0.181327	12.16
0.253926	2.664	0.250557	2.441
0.230939	2.68	0.334455	2.33
0.653663	8.34	0.617219	9.07
0.525404	12.64	0.530122	7.766
0.875569	1.557	0.797962	2.902
0.859617	6.98	0.863254	6.773
0.190374	5.69	0.422542	3.086
0.82985	4.156	0.775658	7.37
0.308672	5.004	0.272575	5
0.284389	10.96	0.389029	14.23
0.256189	1.836	0.273826	1.64
0.465475	5.383	0.450719	5.57
0.648018	22.36	0.65775	22.56
0.728423	10.51	0.712443	11.28
0.163201	2.871	0.246518	2.69
0.35112	9.54	0.327487	10.11
0.237651	3.102	0.362701	2.84
0.681235	10.18	0.555756	12.875
0.20157	3.01	0.274472	2.928
0.417878	2.877	0.460228	3.473
0.441956	6.246	0.498387	6.977
0.210643	5.28	0.476273	4.465
0.697096	7.375	0.671261	7.977
0.170519	1.09	0.182059	1.192
0.398784	6.42	0.34151	6.637
0.376891	5.465	0.419529	5.27
0.330078	3.01	0.309794	2.537
0.614811	8.72	0.533217	10.234
0.289354	5.684	0.377865	6.47
0.224806	3.025	0.194361	5.18
0.817815	4.35	0.707282	7.004
0.719321	7.723	0.726003	10.04
0.85556	3.43	0.860521	3.516
0.709176	12.88	0.724964	11.81
0.132006	1.687	0.224395	1.566
0.111531	0.5713	0.170679	0.5205
0.447764	3.797	0.467269	4.03
0.565638	3.986	0.51154	4.168
0.518529	7.867	0.617458	6.41
0.189538	1.083	0.16575	1.095
0.22698	5.59	0.371634	5.082
0.328737	7.086	0.467514	6.35
0.535413	31.78	0.489165	32.22
0.400003	6.95	0.428789	6.64
0.20782	3.04	0.221774	2.818
0.179565	4.043	0.126429	6.14
0.757326	24.89	0.757313	22.12
0.565071	3.521	0.510392	3.94
0.64465	15.9	0.585518	17.12
0.239849	4.78	0.333153	4.5
0.350918	4.074	0.372217	4.43
0.256643	5.656	0.258081	5.656
0.61117	18.58	0.633609	18.33
0.318751	5.52	0.429466	5.52
0.339665	3.85	0.374324	3.762
0.190899	3.64	0.21738	3.645
0.674378	19.77	0.586761	19.81
0.163617	2.094	0.166731	2.09
0.71684	4.816	0.729486	3.879
0.833067	10.56	0.827624	9.84
0.288863	2.791	0.131132	2.947
0.241507	2.049	0.173133	2.201
0.580183	8.98	0.558113	9.79
0.516373	7.11	0.45456	7.44
0.307883	7.465	0.41902	6.86
0.18466	2.123	0.285942	2.508
0.565264	10.38	0.608931	9.48
0.391297	5.227	0.382849	5.695
0.116633	6.36	0.162497	9.42
0.458396	4.098	0.456482	4.383
0.390616	8.89	0.476042	8.125
0.721809	6.863	0.724017	6.78
0.700192	5.227	0.687181	5
0.707083	5.418	0.753125	5.773
0.535313	4.48	0.57821	6.37
0.256475	3.852	0.330017	3.691
0.768612	4.562	0.717947	5.7
0.317989	2.855	0.266961	2.533
0.716642	8.086	0.744889	7.426
0.67747	11.33	0.656426	11.96
0.199344	3.1	0.37771	2.768
0.246442	2.729	0.312289	2.594
0.186167	1.485	0.151853	1.879
0.315313	0.8096	0.407076	0.654
0.299996	2.28	0.244656	2.01
0.300254	3.422	0.293552	3.951
0.163538	1.361	0.260724	1.146
0.600328	4.266	0.541878	8.516
0.295071	4.266	0.384349	3.984
0.486635	4.64	0.514474	4.17
0.312993	9.02	0.393475	9.4
0.617861	14.96	0.5312	17.02
0.807011	7.98	0.810991	7.37
0.339898	5.746	0.426891	5.297
0.0453991	3.986	0.0446545	10.23
0.0726104	7.383	0.173063	4.2
0.690218	15.51	0.679582	15.65
0.708184	5.684	0.727358	5.445
0.375134	1.315	0.406994	1.1
0.803612	6.918	0.800908	6.86
0.31451	4.195	0.359298	4.434
0.321629	4.64	0.355522	4.273
0.356425	1.577	0.200385	1.445
0.407709	6.832	0.43872	6.6
0.587166	14.09	0.53791	14.57
0.80663	4.64	0.715855	7.188
0.272837	4.562	0.2126	5.27
0.262625	7.305	0.388613	6.3
0.574875	16.72	0.496297	19.97
0.739775	16.67	0.714549	15.05
0.174297	2.963	0.0415426	3.17
0.155425	1.759	0.344716	1.583
0.0353494	0.9917	0.0592769	1.399
0.348267	4.164	0.456462	3.828
0.259936	4.496	0.367988	5.957
0.411854	7.582	0.377856	7.75
0.289834	4.47	0.346636	4.4
0.754448	4.24	0.630227	6.297
0.519234	7.094	0.0294659	8.26
0.316202	3.904	0.399963	3.148
0.402857	10.62	0.444496	12.375
0.658164	12.73	0.528981	16.72
0.311112	2.14	0.342215	2.605
0.195207	1.008	0.159213	1.031
0.433949	11.05	0.486204	10.11
0.614527	15.734	0.635485	15.78
0.507372	3.854	0.579509	3.373
0.353767	6.926	0.402568	7.63
0.479698	3.453	0.459922	3.523
0.257779	3.19	0.259363	3.178
0.777218	7.754	0.728379	9.21
0.4896	9.91	0.478476	9.47
0.272395	3.709	0.311539	3.785
0.207282	3.107	0.200252	3.406
0.66293	8.96	0.628408	8.55
0.136032	1.212	0.276468	1.146
0.173862	1.313	0.21993	1.8125
0.312079	2.432	0.299267	2.568
0.179774	2.559	0.209005	3.645
0.832155	6.266	0.817159	6.36
0.197362	2.91	0.15738	3.303
0.264128	3.895	0.29388	3.818
0.33097	4.047	0.249373	7.06
0.316301	3.48	0.575382	2.586
0.186187	2.494	0.208708	2.664
0.786001	6.22	0.743442	7.23
0.309522	11.586	0.379944	12.02
0.773562	6.395	0.688102	7.254
0.386144	16.69	0.31709	18.03
0.669684	10.086	0.619245	11.7
0.791588	7.355	0.799046	8.266
0.526738	3.238	0.421033	2.836
0.308615	5.07	0.270608	5.25
0.166206	1.687	0.133902	2.947
0.306518	2.8	0.372615	3.658
0.136964	0.8525	0.142615	1.082
0.590352	11.914	0.612794	12.01
0.243167	2.3	0.285481	2.988
0.375719	5.18	0.359137	5.26
0.194435	1.071	0.136373	1.339
0.482244	9.06	0.51197	8.016
0.30283	2.777	0.493393	2.293
0.615894	7.664	0.591557	6.195
0.360099	8.055	0.316031	8.36
0.384769	5.23	0.368459	5.414
0.181651	2.293	0.200175	1.828
0.28167	2.336	0.256921	2.703
0.194116	1.912	0.188354	2.107
0.826188	4.395	0.792418	4.91
0.493048	7.508	0.572751	6.312
0.220572	1.638	0.25667	1.813
0.253831	1.872	0.326139	2.617
0.331284	14.29	0.437894	12.45
0.207915	4.477	0.279947	4.34
0.298058	9.22	0.423412	8.914
0.847136	3.482	0.839255	4.19
0.210229	2.38	0.239833	2.26
0.278648	5.938	0.332443	5.84
0.313191	2.096	0.300532	1.94
0.384531	5.137	0.334275	5.215
0.230984	4.727	0.440957	3.762
0.456227	2.488	0.456521	5.016
0.657352	9.39	0.587913	11.02
0.621777	13.32	0.584859	14.45
0.565646	18.66	0.580962	19.22
0.579742	8.9	0.496273	6.58
0.838267	5.836	0.81517	7.074
0.818079	7.402	0.783887	8.8
0.504911	6.99	0.501481	7.08
0.25046	4.594	0.194109	5.36
0.821727	14.805	0.859546	10.73
0.491962	6.188	0.398824	6.664
0.381465	10.08	0.400763	9.74
0.273835	3.588	0.311882	2.72
-0.0406534	13.12	-0.0299228	18.73
0.234282	2.527	0.554014	1.85
0.548807	15.66	0.607585	13.09
0.682006	9.12	0.560615	11.57
0.390274	9.49	0.431605	9.09
0.464317	17.03	0.581862	13.29
0.806164	7.184	0.756669	8.65
0.43846	5.082	0.497654	2.62
0.387063	13.97	0.517001	12.23
0.32076	10.02	0.441281	7.766
0.793879	2.871	0.80383	2.021
0.35546	9.25	0.594426	7.59
0.315424	4.094	0.395375	3.857
0.399044	4.996	0.2277	5.57
0.463527	7.9	0.453972	8.07
0.159562	1.449	0.171503	1.214
0.455396	3.414	0.524236	2.9
0.745375	17.62	0.734859	16.84
0.178789	5.445	0.297205	5.574
0.756744	8.7	0.772517	9.4
0.762384	7.145	0.770186	7.66
0.325754	1.095	0.494164	2.152
0.419875	6.72	0.509319	6.805
0.706923	12.17	0.737142	11.46
0.275384	1.3	0.366238	0.9844
0.271705	1.559	0.416514	2.346
0.850316	4.277	0.857482	4.43
0.545325	25.33	0.487849	24.25
0.620088	4.754	0.65574	5.438
0.438103	3.252	0.455875	3.29
0.791236	8.05	0.792757	7.58
0.184974	2.72	0.145842	3.36
0.346587	2.963	0.395613	2.43
0.209021	1.897	0.245561	1.82
0.395138	2.656	0.36935	4.61
0.814232	5.098	0.757565	6.527
0.0739278	9.82	0.0600742	14.734
0.277644	3.213	0.233321	3.994
0.355312	4.348	0.43013	3.988
0.630746	21.19	0.563516	18.84
0.212828	3.36	0.176177	3.941
0.254321	4.44	0.316414	4.266
0.33175	1.288	0.344008	1.343
0.388925	4.555	0.518795	3.945
0.857018	5.47	0.856606	5.434
0.700183	10.44	0.653524	11.85
0.081071	10.89	0.112452	11.47
0.311382	3.111	0.318977	2.588
0.290921	8.42	0.398073	6.992
0.193722	1.915	0.157315	1.513
0.418505	5.066	0.503265	4.664
0.690587	15.17	0.704795	12.15
0.253438	3.793	0.350451	4.395
0.203278	1.765	0.181995	1.896
0.884109	2.646	0.891787	2.621
0.186429	2.49	0.341126	2.275
0.393386	9.95	0.196819	11.21
0.679212	12.414	0.671479	12.89
0.230543	4.77	0.20939	4.81
0.386948	5.926	0.318208	6.387
0.819515	8.79	0.75692	11.266
0.235415	9.484	0.24436	10.04
0.501845	2.926	0.616973	2.334
0.36826	3.922	0.332687	4.887
0.694631	5.434	0.693604	7.46
0.241849	3.027	0.276125	2.871
0.265143	1.955	0.351387	1.813
0.362184	11.74	0.320928	12.445
0.733342	4.12	0.748472	4
0.220547	6.66	0.232483	7.05
0.31679	8.67	0.351186	9.27
0.220741	3.006	0.260611	3.127
0.297093	2.29	0.37876	2.635
0.539514	1.3545	0.559768	1.646
0.248351	1.855	0.350521	1.839
0.155988	2.098	0.252028	1.99
0.186657	1.994	0.356476	2.094
0.226493	3.748	0.359904	5.61
0.110017	1.1455	0.0729814	1.173
0.189695	2.828	0.179551	3.727
0.34179	2.076	0.361389	3.074
0.25865	5.117	0.341874	4.88
0.127795	1.481	0.140884	1.487
0.434417	12.12	0.490356	11.086
0.228476	4.105	0.376359	3.86
0.775969	5.164	0.779127	4.586
0.850531	6.703	0.819823	8.46
0.244276	4.758	0.497232	4.414
0.16207	2.668	0.3844	1.862
0.353651	3.443	0.447559	3.66
0.223664	4.566	0.401358	4.023
0.47487	6.496	0.375205	7.105
0.885993	4.574	0.799027	10.266
0.207279	6.29	0.262002	6.082
0.276922	4.652	0.474495	3.928
0.476882	7.707	0.489066	8.164
0.658436	13.89	0.644257	14.33
0.272586	2.365	0.42764	2.342
0.766533	2.363	0.559102	3.633
0.254212	1.451	0.188411	3.066
0.643669	9.25	0.631098	9.37
0.501927	6.266	0.528314	5.92
0.452869	6.55	0.37409	7.805
0.283153	1.199	0.249875	2.025
0.326691	2.574	0.356049	2.965
0.415455	3.008	0.460519	3.123
0.374476	5.402	0.417824	5.168
0.67033	23.4	0.677065	22.73
0.529604	3.129	0.383517	3.818
0.293004	3.2	0.0833164	4.242
0.237473	2.777	0.300148	2.498
0.305619	2.574	0.447704	1.649
0.276629	4.742	0.169606	5.117
0.432664	4.457	0.475995	4.33
0.67406	6.227	0.618892	6.973
0.83863	3.895	0.808717	3.607
0.635438	6.926	0.619435	6.805
0.742992	8.234	0.733297	8.484
0.291988	3.738	0.417707	5.1
0.715236	4.64	0.678539	5.223
0.449146	8.53	0.476762	8.41
0.175236	2.553	0.209065	1.962
0.237809	1.584	0.183674	2.105
0.273485	6.008	0.374048	5.562
0.270609	1.919	0.35601	2.55
0.0852096	1.728	0.16212	1.74
0.612501	7.203	0.731275	5.582
0.601433	19.4	0.582121	20.6
0.359695	3.633	0.452416	3.332
0.236936	8.05	0.181559	8.6
0.320363	3.197	0.382206	3.178
0.259326	2.594	0.287384	2.504
0.710631	10.6	0.71251	10.84
0.174331	6.777	0.341112	5.754
0.267185	2.283	0.244282	2.16
0.67491	5.984	0.675251	6.164
0.236647	4.88	0.26987	4.816
0.4398	4.945	0.440012	5.355
0.411976	6.6	0.434177	6.22
0.26197	2.822	0.291697	4.35
0.273265	1.691	0.267222	2.059
0.297476	4.758	0.455535	4.902
0.0158449	9.84	0.0137582	5.062
0.274582	5.043	0.348894	4.652
0.719007	11.01	0.824068	7.152
0.825377	11.87	0.81879	8.59
0.550326	12.73	0.596851	11.15
0.310403	4.055	0.23733	5.188
0.116954	1.392	0.099646	1.727
0.0401093	1.402	0.0771208	1.321
0.297381	4.777	0.254609	5.53
0.296324	6.062	0.354253	5.684
0.36826	9.56	0.406763	9.88
0.233314	1.399	0.325062	1.465
0.814127	8.61	0.810348	8.89
0.200443	1.593	0.220527	1.513
0.363827	6.39	0.466454	5.46
0.863465	5.484	0.837505	6.14
0.787192	3.775	0.777487	4.97
0.376933	4.715	0.347371	4.977
0.767328	3.059	0.774055	3
0.710325	3.287	0.706443	4.832
0.341429	6.043	0.335786	6.07
0.324848	10.64	0.363518	10.375
0.410719	8.44	0.404158	8.37
0.417285	7.39	0.468397	6.81
0.848195	16.9	0.75725	25.16
0.764385	10.83	0.657997	14.914
0.489026	5.543	0.398504	6.18
0.361983	5.65	0.300557	5.688
0.698333	5.367	0.707984	4.492
0.328414	2.9	0.371925	3.023
	9.29		12.54
0.30308	4.477	0.143285	5.566
0.308789	4.27	0.293114	4.332
0.720833	10.92	0.686862	13.805
0.743879	7.46	0.716968	8.59
0.683802	8.23	0.627485	10.68
0.192014	2.023	0.247977	2.406
0.282918	3.908	0.286495	3.53
0.172604	1.562	0.170647	1.911
0.238812	2.234	0.202944	2.16
0.753231	15.49	0.452005	29.92
0.658706	9.195	0.698001	7.934
0.225648	1.12	0.27339	1.341
0.676105	5.473	0.703954	4.445
0.353281	9.35	0.342314	11.695
0.862225	5.43	0.841347	6.65
0.523971	15.664	0.607747	12.78
0.287375	3.023	0.254172	3.312
0.3065	5.766	0.421201	5.855
0.652433	17.33	0.654543	17.69
0.874552	4.26	0.865182	5.54
0.672114	4.5	0.594735	8.516
0.130528	1.892	0.178717	1.05
0.372464	13.375	0.320667	13.53
0.465304	14.51	0.42888	14.56
0.782996	4.727	0.789579	3.477
0.711233	5.76	0.767752	4.406
0.857747	1.82	0.787173	2.67
0.0823412	0.6064	0.0768366	0.4788
0.231074	3.19	0.271697	3.746
0.278426	2.146	0.296605	1.971
0.152884	1.168	0.271323	2.39
0.386666	7.062	0.365855	7.324
0.336176	6.082	0.578628	4.45
0.196956	4.33	0.299361	3.975
0.804002	18.64	0.517535	35.75
0.268208	5.22	0.588134	3.635
0.2859	3.174	0.380745	2.797
0.21905	3.48	0.186957	4.305
0.32611	1.607	0.487124	2.686
0.215822	5.527	0.329812	5.156
0.328448	3.94	0.512229	3.283
0.296381	1.782	0.468015	1.8955
0.808114	6.29	0.762662	8.79
	0.822		1.015
0.265675	3.89	0.257496	3.95
0.812819	16.3	0.785	16.56
0.237553	3.584	0.302978	3.336
0.20065	1.823	0.160509	2.318
0.510321	7.594	0.57359	6.14
0.180844	1.963	0.240101	2.135
0.585242	2.352	0.49068	5.58
0.672221	11.836	0.721144	10.92
0.284473	4.01	0.197412	3.92
0.397394	8.22	0.416669	8.25
0.175488	1.745	0.117148	2.412
0.788919	4.902	0.798728	4.34
0.611221	7.84	0.593976	8.83
0.291067	4.973	0.371703	4.94
0.248905	1.458	0.201529	1.447
0.412456	4.746	0.379424	4.957
0.216642	1.352	0.203041	1.295
0.635829	7.035	0.657845	6.65
0.485205	5.4	0.408126	5.73
0.239327	3.33	0.283724	3.58
0.908071	6.66	0.889561	7.44
0.260773	7.266	0.200573	7.695
0.764987	8.414	0.741401	10.65
0.743645	5.094	0.724089	5.2
0.636737	6.395	0.49292	9.266
0.395368	3.824	0.293228	4.645
0.712187	11.695	0.685231	12.21
0.727933	6.895	0.750952	4.895
-0.030993	1.34	-0.00265951	1.984
0.337379	6.953	0.467902	6.867
0.398048	4.34	0.493096	3.861
0.277267	1.647	0.192099	2.332
0.536246	8.4	0.549465	6.523
0.530857	4.645	0.511921	4.703
0.796104	3.025	0.781153	3.16
0.272909	13.54	0.33467	14.234
0.722573	16.5	0.712007	16.33
0.403686	3.3	0.505571	3.021
0.846458	8.414	0.846225	9.15
0.564509	13.71	0.551805	15.414
0.418283	12.24	0.556503	10.02
0.347986	6.46	0.355808	6.48
0.381281	3.75	0.382256	2.943
0.195959	1.586	0.173247	1.925
0.384538	10.04	0.341218	10.41
0.225447	3.895	0.154038	4.465
0.699848	15.95	0.698508	15.24
0.872129	3.639	0.845885	5.33
0.33393	2.422	0.440442	2.662
0.631369	7.9	0.636685	8.82
0.266493	2.691	0.312765	2.64
0.336162	4.02	0.373115	3.873
0.182525	1.383	0.384713	1.383
0.330169	2.47	0.36577	2.447
0.783294	12.03	0.788869	11.85
0.225054	1.906	0.347759	2.62
0.429265	17.02	0.665252	11.05
0.224608	6.61	0.238242	6.582
0.26896	5.89	0.447813	5.062
0.393182	13.664	0.381111	14.25
0.227352	2.842	0.201197	2.89
0.150243	2.787	0.302811	2.377
0.346426	1.944	0.0735704	2.396
0.309403	5.203	0.463718	4.562
0.294675	1.803	0.217367	1.995
0.730883	5.09	0.698086	5.125
0.333328	6	0.361447	6.492
0.281218	3.143	0.220567	3.838
0.228189	2.324	0.275111	3.324
0.190968	1.764	0.217474	1.647
0.431326	14.3	0.443975	13.414
0.220629	8.37	0.3297	10.234
0.425364	9.734	0.548887	7.875
0.515588	15.43	0.560148	13.09
0.173702	2.557	0.0737847	3.744
0.869734	3.74	0.849106	4.664
0.168009	1.606	0.202373	1.609
0.45121	20.38	0.416165	21.36
0.394835	6.562	0.50621	5.953
0.432248	6.273	0.407615	6.465
0.416995	14.6	0.50136	12.875
0.672673	6.816	0.624493	7.754
0.704994	5.387	0.685404	6.6
0.293871	3.945	0.318911	3.904
0.761285	10.445	0.766423	9.75
0.184736	1.827	0.174997	1.584
0.264844	6.12	0.304027	5.82
0.365646	3.62	0.556929	3.105
0.758146	3.738	0.763398	4.336
0.689322	6.367	0.692561	8.49
0.634882	16.25	0.659767	15.2
0.70331	7.77	0.692649	7.895
0.547816	8.26	0.539369	9
0.143599	1.207	0.299758	1.085
0.315646	6.11	0.44726	5.44
0.358629	20.56	0.289961	22.22
0.447922	8.96	0.504961	8.016
0.180612	3.041	0.243037	3.277
0.212414	1.219	0.153739	1.575
0.142507	0.656	0.125654	0.6904
0.303622	3.229	0.28449	3.123
0.277437	1.628	0.29144	2.57
0.782091	13.984	0.764355	12.69
0.3494	5.176	0.455395	4.758
0.898798	4.113	0.640656	12.02
0.199597	2.281	0.165826	3
0.414509	6.688	0.612229	4.84
	5.684		7.223
0.30413	4.22	0.381227	5.266
-0.00358112	9.12	-0.0021419	6.21
0.867206	16.67	0.844478	17.31
0.33275	2.9	0.441258	2.559
0.214373	1.169	0.263204	1.349
0.153462	2.246	0.0889247	6.07
0.575813	4.332	0.375147	5.5
0.379139	8.02	0.353763	8.12
0.372716	4.055	0.36599	4.08
0.483241	1.572	0.43191	1.707
0.226712	3.318	0.262521	3.031
0.661839	6.52	0.688797	6.04
0.48397	5.492	0.503753	5.65
0.850756	8.39	0.854384	8.03
0.819522	8.08	0.80621	7.812
0.297954	3.275	0.515134	3.588
0.195618	3.504	0.326839	3.209
0.269972	10.516	0.38922	9.625
0.287023	3.152	0.323694	3.023
0.235477	5.812	0.258087	7.977
0.281132	5.05	0.251949	5.19
0.215474	2.115	0.196113	2.107
0.381744	8.51	0.375168	8.39
0.18575	7.055	0.466765	6.934
0.457676	3.662	0.403664	4.727
0.277576	7.746	0.392091	7.387
0.631583	4.098	0.495681	5.312
0.37183	3.832	0.303829	4.07
0.429984	8.95	0.596553	7.023
0.350184	4.074	0.473186	3.998
0.201859	5.152	0.162635	5.17
0.493871	13.73	0.568899	13.53
0.171666	2.65	0.212059	2.467
0.295669	4.96	0.44715	4.48
0.21773	3.656	0.183845	3.81
0.0437252	1.193	0.127204	2.664
0.735831	2.203	0.710712	2.393
0.225459	2.12	0.290622	2.191
0.41768	6.027	0.426281	6.066
0.294057	4.51	0.398957	3.957
0.652819	29.48	0.460269	39.12
0.708343	4.277	0.672584	5.07
0.618695	8.45	0.671888	7.527
0.320757	1.81	0.135499	1.801
0.116996	0.8823	0.119011	0.9453
0.394321	5.227	0.408501	5.62
0.155009	1.212	0.150687	4.074
0.775915	6.438	0.740859	7.64
0.822197	3.26	0.801834	3.922
0.520185	15.84	0.370206	20.84
0.170843	1.541	0.190662	1.776
0.218771	3.998	0.245989	3.852
0.256451	1.582	0.284812	4.758
0.752341	5.984	0.784676	5.25
0.34599	9.72	0.501116	8.1
0.22381	4.426	0.194223	4.418
0.24045	2.518	0.226772	2.906
0.0903	0.6904	0.0643985	0.531
0.532065	4.035	0.475638	6.08
0.726932	15.41	0.690861	16.73
0.376425	8.125	0.400593	9.58
0.248101	2.117	0.345025	1.867
0.73317	4.87	0.327565	10.984
0.353096	5.676	0.417872	5.367
0.662398	19.11	0.65525	20.72
0.209197	3.162	0.216611	4.336
0.153441	3.205	0.19816	3.422
0.759632	2.219	0.697839	5.645
0.245505	2.166	0.281511	3.367
0.682121	4.07	0.661175	5.03
0.204677	4.016	0.271249	2.953
0.620216	14.016	0.454315	18.36
0.773959	4.547	0.806669	3.775
0.745136	7.754	0.644592	10.76
0.56943	6.02	0.582151	6.816
0.731203	8.11	0.741135	6.902
0.27843	3.092	0.253624	3.436
0.275948	18.05	0.397296	11.63
0.184877	0.6216	0.128421	0.625
0.232534	15.53	0.32943	13.35
0.253667	3.97	0.206429	4.19
0.745701	6.523	0.685693	8.27
0.572147	5.676	0.478196	6.46
0.300107	2.92	0.282961	3.139
0.587693	14.14	0.561571	15.52
0.67056	7.504	0.628538	8.45
0.0908281	1.334	0.180844	1.448
0.429503	1.783	0.47169	1.737
0.365341	6.457	0.454976	5.93
0.244141	2.047	0.538662	1.619
0.244313	5.13	0.422913	4.43
0.265573	3.107	0.259522	3.115
0.761005	4.53	0.719694	4.625
0.170346	3.043	0.188939	3.277
0.539683	3.857	0.305196	5.082
0.153219	2.547	0.299944	2.172
0.299707	4.637	0.240878	5.074
-0.00520221	4.473	-0.00431889	3.543
0.0362418	1.234	0.0596619	1.222
0.398712	2.82	0.385506	2.465
0.253854	2.549	0.249636	4.023
0.819218	4.668	0.832869	4.285
0.576337	11.3	0.517177	17.38
0.554234	6.684	0.488014	7.375
0.348339	4.2	0.445922	3.812
0.322934	2.83	0.447761	3.639
0.342865	6.176	0.530274	5.023
0.43662	11.41	0.393827	12.11
0.682459	11.08	0.695913	11.266
0.493006	1.693	0.20552	2.035
0.507815	2.957	0.485998	4.72
0.648411	9.055	0.605008	9.92
0.341805	4.47	0.519246	3.732
0.516282	9.64	0.528854	9.34
0.647158	14.42	0.638199	14.62
0.660086	15.01	0.596261	18.69
0.183757	0.93	0.0947061	1.675
0.332676	8.94	0.393551	8.4
0.0631093	2.047	0.190685	1.799
0.690792	8.28	0.690596	6.914
0.295902	8.93	0.505836	7.105
-0.0028693	10.08	-0.000935867	6.867
0.344349	2.373	0.302524	2.395
0.416877	4.273	0.344206	4.77
0.511847	4.184	0.50996	3.873
0.71366	8.45	0.702205	8.63
0.46471	7.38	0.384247	9.4
0.11331	1.192	0.056683	1.874
0.34831	7.047	0.266655	6.35
0.384711	2.22	0.241306	3.14
0.25354	3.982	0.313546	3.863
0.217757	2.977	0.290185	3.277
0.222727	3.22	0.393571	3.057
0.802906	2.367	0.77172	3.148
0.336328	7.133	0.490634	6.105
0.13131	0.613	0.159906	1.074
0.38472	2.512	0.561816	2.395
0.3094	5.89	0.486335	5.15
0.228936	1.917	0.233288	2.457
0.340866	5.25	0.510814	5.258
0.446757	8.8	0.537102	7.832
0.220247	2.633	0.210577	2.49
0.271118	1.456	0.324092	1.577
0.260814	4.387	0.3252	4.08
0.761106	8.7	0.634945	12.086
0.301239	5.72	0.463819	4.125
0.315056	4.234	0.42727	3.805
0.607913	6.95	0.537091	9.234
0.649742	12.74	0.681763	12.48
0.851639	4.395	0.836114	6.434
0.784613	5.086	0.704515	8.63
0.413357	2.031	0.352419	2.906
0.288551	4.527	0.346055	4.492
0.297176	6.1	0.430593	5.383
0.199165	2.299	0.214898	2.213
0.891017	2.059	0.88315	2.033
0.665797	19.42	0.678453	18.45
0.236177	2.57	0.326995	1.835
0.8206	3.422	0.814453	3.527
0.474316	2.922	0.588674	2.6
0.649902	17.72	0.701723	15.88
0.80394	4.88	0.785017	6.168
0.0715868	3.398	0.135352	2.883
0.234539	3.3	0.399858	3.191
0.392313	4.457	0.471422	4.773
0.166169	2.066	0.223793	1.476
0.310986	3.775	0.34256	3.373
0.407893	10.836	0.553248	9.39
0.44922	11.68	0.403337	11.01
0.63182	7.4	0.65272	6.914
0.134835	0.8623	0.158129	2.098
0.234512	7.098	0.467027	5.99
0.724162	5.73	0.685613	7.145
0.840138	10.164	0.838708	9.64
-0.0035059	8.97	-0.00672995	13.61
0.231802	2.027	0.231168	2.738
0.836486	8.65	0.811904	10.43
0.297747	8.164	0.373771	5.375
0.772413	3.967	0.73704	4.492
0.452171	3.389	0.498774	5.445
0.775729	12.445	0.755381	13.75
0.754	2.996	0.617783	3.838
0.30437	6.28	0.38607	6.113
0.491878	2.87	0.416465	3.078
0.761906	4.586	0.714812	6.64
0.649504	7.91	0.659448	7.7
0.320753	3.76	0.243348	3.932
0.241941	5.5	0.269105	5.45
0.22074	3.738	0.272196	3.482
0.278794	6.746	0.356633	6.49
0.672984	3.887	0.567206	4.707
0.11894	0.749	0.100495	1.024
0.226436	2.361	0.193393	3.834
0.739035	6.902	0.632351	7.863
0.308921	5.453	0.294116	6.52
0.365197	4.27	0.416941	4.152
0.832558	2.941	0.767795	3.973
0.168171	1.49	0.165539	1.597
0.198869	2.576	0.199365	3.018
0.317952	10.945	0.538557	9.05
0.417799	14.766	0.410795	15.38
0.741963	5.45	0.687187	6.13
0.56616	11.21	0.586052	12.38
0.460289	5.305	0.573966	4.523
0.377086	10.94	0.541751	8.98
0.239962	2.074	0.311687	2.254
0.758146	10.164	0.734973	12.125
0.54685	6.008	0.617867	5.273
0.401239	7.363	0.511807	5.88
0.281807	3.719	0.278216	3.723
0.521841	10.664	0.469788	13.49
0.649581	12.78	0.666688	12.27
0.294828	1.81	0.360307	2.102
0.554655	3.818	0.224488	4.97
0.690213	5.98	0.715796	5.594
0.805324	3.574	0.665945	11.19
0.352035	7.035	0.362354	7.023
0.60694	8.93	0.637085	8.45
0.172514	2.537	0.164187	3.105
0.215292	1.041	0.199329	1.364
0.151295	1.458	0.211496	1.583
0.216592	2.06	0.322167	1.858
0.246174	8.695	0.322176	8.15
0.538083	7.695	0.557915	6.65
0.738361	8.164	0.760031	7.95
0.263153	2.496	0.335484	3.256
0.183199	4.42	0.546259	3.229
0.0987143	7.637	0.117418	21.1
0.795665	3.05	0.779827	5.383
0.70426	21.52	0.67646	22.77
0.283226	4.6	0.288533	4.613
0.26365	5.9	0.345424	5.473
0.729632	19.17	0.68999	23.17
0.313439	6.176	0.382185	5.418
0.324795	2.887	0.282886	2.871
0.282326	4.133	0.302763	4.53
0.489699	5.176	0.512496	5.164
0.806294	9.42	0.815245	8.54
0.395709	4.75	0.372711	4.293
0.290843	4.78	0.249834	5.082
0.608578	9.72	0.625071	9.46
0.251426	1.487	0.201292	1.643
0.245098	4.4	0.179166	4.08
0.179826	2.654	0.565509	5.676
0.701027	9.35	0.74702	7.895
0.201833	2.516	0.150377	2.77
0.647788	6.77	0.807226	4.25
0.224704	3.53	0.198232	3.588
0.494651	13.08	0.546374	11.87
0.349392	1.595	0.356599	1.63
0.658436	9.86	0.63216	11.195
0.648601	7.25	0.678365	8.14
0.430481	7.594	0.4211	11.14
0.29476	4.227	0.364221	3.99
0.148536	1.087	0.16091	1.357
0.25524	2.88	0.311467	2.771
0.845511	2.203	0.784971	2.746
0.281834	3.227	0.306047	3.193
0.475412	8.3	0.449168	8.81
0.706508	6.043	0.72453	5.605
0.203028	3.486	0.211974	3.486
0.699522	9.63	0.664042	10.984
0.0325839	1.956	0.0444418	1.823
0.0114387	1.07	0.0171758	1.514
0.532368	6.637	0.603802	6.094
0.202379	1.801	0.218602	1.442
0.51891	7.832	0.492687	7.152
0.33064	2.08	0.421435	2.055
0.236299	5.445	0.455393	4.586
0.00268789	1.715	0.00669809	5.5
0.351274	10.25	0.213151	12.555
0.288797	1.383	0.21002	1.964
0.459981	6.984	0.54579	6.883
0.213972	1.932	0.294243	1.831
0.793305	2.607	0.198085	9.63
0.808984	20.88	0.839727	17.3
0.241527	1.561	0.332596	1.396
0.161838	3.729	0.269744	4.113
0.322332	5.535	0.38119	5.6
0.391145	4.605	0.369752	5.17
0.246713	5.266	0.255236	5.285
0.610028	8.54	0.514385	7.16
0.473715	7.992	0.577265	6.797
0.333653	4.793	0.354184	4.58
0.186428	2.307	0.246052	2.363
0.376794	8.96	0.542922	7.695
0.791521	16.98	0.739712	17.64
0.319185	6.55	0.4404	5.86
0.534973	6.727	0.545159	6.555
0.741993	9.7	0.728429	9.38
0.26757	3.158	0.28958	2.895
0.504122	8.55	0.472494	9.984
0.512604	12.79	0.398842	18.55
0.416952	5.72	0.47153	5.246
0.241688	1.246	0.211891	1.264
0.164947	2.209	0.267225	1.77
0.331203	2.555	0.384443	4.633
0.29696	9.07	0.344984	8.92
0.739831	9.586	0.693347	10.91
0.431625	5.805	0.500665	5.324
0.761062	4.81	0.727394	6.17
0.747158	2.885	0.71215	4.266
0.602778	13.14	0.611978	12.81
0.448461	10.445	0.481627	9.06
0.283387	2.646	0.30032	3.773
0.750712	12.6	0.677965	13.93
0.661623	9.44	0.442973	12.66
0.749514	14.37	0.723061	15.57
0.491781	6.25	0.376076	7.184
0.569106	5.848	0.397251	3.29
0.258893	3.436	0.267091	3.498
0.372642	6.684	0.415172	6.52
0.375099	2.896	0.378409	3.963
0.507171	13.086	0.489213	13
0.191533	1.125	0.190405	1.067
0.367003	4.598	0.329035	4.797
0.223595	5.434	0.307926	5.26
0.105784	2.738	0.134819	3.158
0.722501	3.576	0.695715	5.22
0.338223	3.078	0.337332	3.646
0.077951	2.037	0.153692	1.308
0.570296	9.73	0.597557	9.21
0.189216	1.6875	0.165616	2.557
0.588665	3.865	0.516611	3.768
0.259077	7.91	0.330708	7.89
0.725994	16.17	0.716564	16.42
0.48508	5.62	0.308142	6.703
0.661841	9.66	0.496459	12.93
0.493692	6.254	0.534001	6.02
0.440205	4.14	0.449559	4.06
0.676472	8.39	0.604088	10.05
0.243798	3.197	0.275923	2.895
0.636768	10.03	0.512907	12.5
0.21726	6.227	0.312123	3.738
0.123285	0.98	0.146088	1.383
0.251092	5.977	0.372482	5.4
0.107029	0.652	0.120178	0.612
0.746818	12.086	0.460724	20.08
0.662157	7.11	0.72374	8.02
0.448929	3.049	0.414662	3.23
0.575353	7.625	0.526983	7.355
0.29829	5.562	0.393489	5.242
0.845999	9.32	0.767844	13.5
0.327759	0.6304	0.284592	0.8154
0.519412	11.414	0.515418	11.62
0.310381	7.926	0.219765	8.484
0.256834	3.28	0.20493	3.238
0.270676	6.63	0.379211	6.234
0.374029	9.32	0.501095	8.28
0.357177	5.402	0.419736	5.164
0.772385	4.56	0.754074	4.83
0.287555	2.564	0.36116	2.877
0.350572	4.547	0.300628	6.164
0.436409	5.582	0.332744	6.26
0.344241	4.26	0.383519	4.164
0.724407	8.055	0.700771	7.914
0.31169	3.248	0.3734	3.145
0.756135	4.824	0.752263	4.76
0.602143	24.19	0.677665	15.86
0.834941	2.402	0.823317	2.924
0.117557	1.283	0.138893	1.519
0.250159	4.39	0.33275	3.613
0.181665	3.045	0.131082	3.559
0.656904	6.69	0.656051	6.832
0.2184	3.047	0.238337	2.953
0.263156	3.664	0.352472	3.148
0.822079	6.004	0.78778	6.867
0.251261	2.918	0.210081	3.377
0.343013	4.242	0.475273	3.748
0.442386	12.31	0.479261	12.73
0.234342	3.197	0.272912	3.096
0.386084	2.59	0.35167	2.646
0.444509	8.37	0.480072	8.12
0.397268	5.39	0.348014	7.07
0.673617	6.12	0.612271	7.355
0.287883	4.28	0.338179	3.45
0.180044	1.527	0.25783	1.368
0.147549	2.9	0.101961	3.23
0.42463	18.1	0.47488	16.42
0.326037	4.395	0.370698	4.562
0.854491	8.26	0.831726	9.64
0.690458	11.336	0.621767	12.93
0.811243	16.52	0.818075	16.16
0.288316	2.348	0.268526	2.365
0.369135	2.803	0.414604	2.227
0.208053	2.656	0.221938	2.867
0.304353	6.914	0.358977	6.61
0.621622	5.62	0.578121	6.28
0.30288	1.632	0.263972	2.332
0.278867	4.05	0.247368	4.46
0.315974	8.2	0.226374	8.68
0.635338	6.305	0.480982	7.99
0.114709	6.43	0.178039	7.15
0.646532	5.508	0.680945	6.105
0.864464	9.38	0.854774	9.82
0.277484	3.209	0.241481	3.453
0.691692	4.883	0.484918	7.215
0.359761	9.164	0.286324	9.71
0.265022	3.959	0.292854	3.93
0.905637	3.7	0.897113	4.06
0.267523	3.26	0.319871	3.957
0.0590626	0.8413	0.0284107	0.5947
0.711036	8.6	0.712963	6.547
0.454394	5.797	0.575536	5.57
0.158995	1.397	0.286399	1.4795
0.325291	4.3	0.356617	4.203
0.345177	5.54	0.459286	4.96
0.680075	11.875	0.633143	12.3
0.17012	1.137	0.164308	1.362
0.180698	1.945	0.206765	2.49
0.227648	6.156	0.334313	5.836
0.221032	3.158	0.217563	3.676
0.676176	6.445	0.620893	8.49
0.318601	6.82	0.328743	7.02
0.378328	3.822	0.364353	3.924
0.659968	10.44	0.631125	13.95
0.26631	8.016	0.282723	8.1
0.748689	7.38	0.725012	8.18
0.285066	5.164	0.330996	3.936
0.107547	1.74	0.0294063	5.18
0.242007	8.79	0.449683	8.055
0.830358	11.96	0.790903	10.72
0.106198	2.154	0.309885	1.629
0.718441	14.57	0.733931	14.02
0.396012	11.38	0.664206	4.63
0.770428	6.64	0.762674	6.723
0.465664	2.992	0.524874	3.107
0.695902	7.06	0.682875	8.27
0.272961	19.2	0.401343	17.11
0.385484	5.574	0.184379	4.242
0.57089	5.492	0.690361	4.34
0.265846	3.291	0.170629	2.477
0.312451	7.293	0.404014	6.64
0.667982	7.33	0.677006	7.508
0.831008	2.934	0.83917	3.682
0.192957	3.625	0.195896	4.266
0.280525	3.727	0.431159	3.297
0.803794	2.67	0.789619	2.508
0.191564	3.639	0.276659	3.459
0.30234	3.486	0.349695	3.377
0.477734	7.453	0.447765	7.91
0.295341	2.906	0.281927	2.83
0.800667	6.445	0.805987	7.22
0.527625	10.58	0.662052	3.346
0.39887	2.37	0.392453	2.39
0.262991	3.648	0.303632	5.336
0.307125	2.68	0.360889	3.48
0.275437	2.31	0.25732	2.404
0.445402	6.387	0.57694	5.25
0.532729	13.6	0.582623	11.68
0.879744	4.69	0.890881	4.125
0.407728	3.383	0.408522	3.576
0.192196	2.299	0.184909	2.35
0.160651	2.994	0.220607	3.953
0.367827	6.89	0.653748	4.4
0.631199	15.4	0.566854	16.78
0.768192	12.31	0.769192	11.59
0.772637	8.07	0.782218	7.85
0.519815	8.016	0.436569	11.33
0.58398	6.754	0.641533	5.8
0.830568	9.28	0.611302	18.39
0.152854	4.75	0.234149	4.266
0.116273	2.56	0.158719	2.322
0.336507	3.473	0.279913	6.645
0.614056	14.62	0.549982	15.97
0.0594108	6.258	0.0785776	12.08
0.21286	1.719	0.303026	1.586
0.778374	4.188	0.463237	10.34
0.262735	3.824	0.391869	3.537
0.802306	6.977	0.803466	6.72
0.820814	4.7	0.783325	6.254
0.605011	17.6	0.628802	18.02
0.534042	4.883	0.431784	5.258
0.682862	7.973	0.505745	10.84
0.464947	12.625	0.542224	11.516
-0.00681097	45.8	-0.00673428	39.75
0.209725	5.25	0.282091	7.137
0.00764927	1.1875	0.00126116	1.8
0.294995	2.398	0.332924	3.102
0.759481	6.926	0.749812	7.375
-0.00378949	12.09	-0.00341159	11.97
0.239321	2.938	0.234722	3.574
0.357917	3.09	0.56443	2.35
0.632906	10.586	0.668739	12.26
0.294767	9.586	0.490927	7.945
0.773656	10.04	0.776629	10.11
0.218473	3.473	0.161421	3.758
0.682695	2.627	0.700029	3.049
0.215927	3.938	0.32843	3.758
0.484631	9.94	0.524305	8.75
0.883851	14.77	0.836861	14.29
0.208979	3.771	0.224899	2.504
0.530345	29.83	0.58141	21.75
0.79289	5.543	0.68582	11.625
0.275257	5.02	0.278884	5.023
[truncated: 1,819 more rows]

## Sheet: Figure4b-f
TF_index	Cell	Correlation	Seed			EPCOT-TF	EPCOT-Label	EPCOT-Correlation
ARID3A	GM12878	0.67025	1401			CTCF	K562	0.655281
ATF7	GM12878	0.79633	1401			RAD21	K562	0.669876
CEBPB	GM12878	0.506286	1401			ATF7	K562	0.235205
CREB1	GM12878	0.698886	1401			CEBPB	K562	0.361689
CTCF	GM12878	0.925939	1401			MAX	K562	0.797223
ELF1	GM12878	0.790904	1401			CREB1	K562	0.53725
EP300	GM12878	0.49829	1401			POLR2A	K562	0.657764
FOXK2	GM12878	0.427145	1401			JUND	K562	0.512015
GABPA	GM12878	0.642853	1401			ZBTB33	K562	0.0509729
H2AFZ	GM12878	0.846809	1401			ELF1	K562	0.693843
H3K27ac	GM12878	0.864863	1401			MAZ	K562	0.761224
H3K27me3	GM12878	0.640135	1401			MAFK	K562	0.461374
H3K36me3	GM12878	0.775944	1401			REST	K562	0.411217
H3K4me1	GM12878	0.841194	1401			EP300	K562	0.260844
H3K4me2	GM12878	0.875451	1401			SIN3A	K562	0.714675
H3K4me3	GM12878	0.90933	1401			ZBTB40	K562	0.214642
H3K79me2	GM12878	0.830928	1401			GABPA	K562	0.780221
H3K9ac	GM12878	0.900848	1401			RCOR1	K562	0.372646
H3K9me3	GM12878	0.543404	1401			NBN	K562	0.593441
H4K20me1	GM12878	0.471349	1401			NRF1	K562	0.602915
HCFC1	GM12878	0.84021	1401			HDAC2	K562	0.321029
HDAC2	GM12878	0.672149	1401			MYC	K562	0.682798
JUND	GM12878	0.491753	1401			ARID3A	K562	0.202789
MAFK	GM12878	0.167225	1401			RAD51	K562	0.246321
MAX	GM12878	0.796656	1401			TCF12	K562	0.115138
MAZ	GM12878	0.857612	1401			HCFC1	K562	0.713247
MYC	GM12878	0.591871	1401			FOXK2	K562	0.11004
NBN	GM12878	0.875217	1401			SRF	K562	0.177443
NRF1	GM12878	0.663275	1401			SP1	K562	0.256136
POLR2A	GM12878	0.844421	1401			RFX5	K562	0.225974
RAD21	GM12878	0.876106	1401			SUZ12	K562	0.0918864
RAD51	GM12878	0.565858	1401			TAF1	K562	0.780148
RCOR1	GM12878	0.713058	1401			ZNF24	K562	0.336395
REST	GM12878	0.307301	1401			TARDBP	K562	0.421342
RFX5	GM12878	0.461049	1401			H3K27me3	K562	0.37108
SIN3A	GM12878	0.791959	1401			H3K9ac	K562	0.737717
SP1	GM12878	0.815969	1401			H3K4me1	K562	0.455526
SRF	GM12878	0.40924	1401			H3K27ac	K562	0.659424
SUZ12	GM12878	0.680793	1401			H3K36me3	K562	0.221473
TAF1	GM12878	0.853101	1401			H2AFZ	K562	0.443535
TARDBP	GM12878	0.506419	1401			H3K4me3	K562	0.590534
TCF12	GM12878	0.539983	1401			H3K9me3	K562	0.203543
YBX1	GM12878	0.588911	1401			H3K4me2	K562	0.649601
ZBTB33	GM12878	0.563869	1401
ZBTB40	GM12878	0.59735	1401
ZNF24	GM12878	0.444055	1401
ARID3A	GM12878	0.665909	1402
ATF7	GM12878	0.799258	1402
CEBPB	GM12878	0.487163	1402
CREB1	GM12878	0.703547	1402
CTCF	GM12878	0.926344	1402
ELF1	GM12878	0.790285	1402
EP300	GM12878	0.505027	1402
FOXK2	GM12878	0.407138	1402
GABPA	GM12878	0.650481	1402
H2AFZ	GM12878	0.845517	1402
H3K27ac	GM12878	0.865432	1402
H3K27me3	GM12878	0.639976	1402
H3K36me3	GM12878	0.781775	1402
H3K4me1	GM12878	0.842299	1402
H3K4me2	GM12878	0.876469	1402
H3K4me3	GM12878	0.910111	1402
H3K79me2	GM12878	0.822177	1402
H3K9ac	GM12878	0.900885	1402
H3K9me3	GM12878	0.5504	1402
H4K20me1	GM12878	0.48841	1402
HCFC1	GM12878	0.839521	1402
HDAC2	GM12878	0.675382	1402
JUND	GM12878	0.501784	1402
MAFK	GM12878	0.173774	1402
MAX	GM12878	0.795361	1402
MAZ	GM12878	0.858648	1402
MYC	GM12878	0.597291	1402
NBN	GM12878	0.875592	1402
NRF1	GM12878	0.659331	1402
POLR2A	GM12878	0.840459	1402
RAD21	GM12878	0.875523	1402
RAD51	GM12878	0.568436	1402
RCOR1	GM12878	0.713646	1402
REST	GM12878	0.309897	1402
RFX5	GM12878	0.469067	1402
SIN3A	GM12878	0.789218	1402
SP1	GM12878	0.821641	1402
SRF	GM12878	0.412751	1402
SUZ12	GM12878	0.686737	1402
TAF1	GM12878	0.852332	1402
TARDBP	GM12878	0.51409	1402
TCF12	GM12878	0.54358	1402
YBX1	GM12878	0.591082	1402
ZBTB33	GM12878	0.562543	1402
ZBTB40	GM12878	0.596609	1402
ZNF24	GM12878	0.445931	1402
ARID3A	GM12878	0.665807	1403
ATF7	GM12878	0.7995	1403
CEBPB	GM12878	0.486	1403
CREB1	GM12878	0.70332	1403
CTCF	GM12878	0.926253	1403
ELF1	GM12878	0.790682	1403
EP300	GM12878	0.505169	1403
FOXK2	GM12878	0.410656	1403
GABPA	GM12878	0.650541	1403
H2AFZ	GM12878	0.845711	1403
H3K27ac	GM12878	0.865154	1403
H3K27me3	GM12878	0.640749	1403
H3K36me3	GM12878	0.782217	1403
H3K4me1	GM12878	0.842755	1403
H3K4me2	GM12878	0.876215	1403
H3K4me3	GM12878	0.9098	1403
H3K79me2	GM12878	0.822679	1403
H3K9ac	GM12878	0.900529	1403
H3K9me3	GM12878	0.549403	1403
H4K20me1	GM12878	0.487902	1403
HCFC1	GM12878	0.839638	1403
HDAC2	GM12878	0.67505	1403
JUND	GM12878	0.500993	1403
MAFK	GM12878	0.174822	1403
MAX	GM12878	0.794996	1403
MAZ	GM12878	0.858567	1403
MYC	GM12878	0.59815	1403
NBN	GM12878	0.875685	1403
NRF1	GM12878	0.657885	1403
POLR2A	GM12878	0.839942	1403
RAD21	GM12878	0.875605	1403
RAD51	GM12878	0.56877	1403
RCOR1	GM12878	0.713843	1403
REST	GM12878	0.310137	1403
RFX5	GM12878	0.467542	1403
SIN3A	GM12878	0.7895	1403
SP1	GM12878	0.821409	1403
SRF	GM12878	0.411637	1403
SUZ12	GM12878	0.686142	1403
TAF1	GM12878	0.852029	1403
TARDBP	GM12878	0.513518	1403
TCF12	GM12878	0.544017	1403
YBX1	GM12878	0.590617	1403
ZBTB33	GM12878	0.562033	1403
ZBTB40	GM12878	0.59684	1403
ZNF24	GM12878	0.4457	1403
ARID3A	GM12878	0.666101	1404
ATF7	GM12878	0.799224	1404
CEBPB	GM12878	0.485134	1404
CREB1	GM12878	0.703038	1404
CTCF	GM12878	0.926316	1404
ELF1	GM12878	0.79027	1404
EP300	GM12878	0.504514	1404
FOXK2	GM12878	0.408278	1404
GABPA	GM12878	0.651635	1404
H2AFZ	GM12878	0.845349	1404
H3K27ac	GM12878	0.86528	1404
H3K27me3	GM12878	0.639574	1404
H3K36me3	GM12878	0.781979	1404
H3K4me1	GM12878	0.842731	1404
H3K4me2	GM12878	0.87643	1404
H3K4me3	GM12878	0.910154	1404
H3K79me2	GM12878	0.822568	1404
H3K9ac	GM12878	0.900946	1404
H3K9me3	GM12878	0.549901	1404
H4K20me1	GM12878	0.48802	1404
HCFC1	GM12878	0.839635	1404
HDAC2	GM12878	0.675199	1404
JUND	GM12878	0.501155	1404
MAFK	GM12878	0.174444	1404
MAX	GM12878	0.795079	1404
MAZ	GM12878	0.857986	1404
MYC	GM12878	0.598272	1404
NBN	GM12878	0.875681	1404
NRF1	GM12878	0.658274	1404
POLR2A	GM12878	0.840699	1404
RAD21	GM12878	0.875578	1404
RAD51	GM12878	0.568514	1404
RCOR1	GM12878	0.714207	1404
REST	GM12878	0.309837	1404
RFX5	GM12878	0.467746	1404
SIN3A	GM12878	0.789221	1404
SP1	GM12878	0.820886	1404
SRF	GM12878	0.413508	1404
SUZ12	GM12878	0.686865	1404
TAF1	GM12878	0.852219	1404
TARDBP	GM12878	0.514181	1404
TCF12	GM12878	0.543889	1404
YBX1	GM12878	0.590921	1404
ZBTB33	GM12878	0.562299	1404
ZBTB40	GM12878	0.597261	1404
ZNF24	GM12878	0.445958	1404
ARID3A	GM12878	0.666471	1405
ATF7	GM12878	0.799152	1405
CEBPB	GM12878	0.486634	1405
CREB1	GM12878	0.703471	1405
CTCF	GM12878	0.926156	1405
ELF1	GM12878	0.790684	1405
EP300	GM12878	0.50657	1405
FOXK2	GM12878	0.406864	1405
GABPA	GM12878	0.650337	1405
H2AFZ	GM12878	0.845758	1405
H3K27ac	GM12878	0.865747	1405
H3K27me3	GM12878	0.640066	1405
H3K36me3	GM12878	0.781563	1405
H3K4me1	GM12878	0.842758	1405
H3K4me2	GM12878	0.876611	1405
H3K4me3	GM12878	0.909878	1405
H3K79me2	GM12878	0.822169	1405
H3K9ac	GM12878	0.901078	1405
H3K9me3	GM12878	0.549526	1405
H4K20me1	GM12878	0.488748	1405
HCFC1	GM12878	0.839534	1405
HDAC2	GM12878	0.675222	1405
JUND	GM12878	0.501414	1405
MAFK	GM12878	0.175158	1405
MAX	GM12878	0.795705	1405
MAZ	GM12878	0.858715	1405
MYC	GM12878	0.598598	1405
NBN	GM12878	0.875565	1405
NRF1	GM12878	0.658878	1405
POLR2A	GM12878	0.840451	1405
RAD21	GM12878	0.875413	1405
RAD51	GM12878	0.568739	1405
RCOR1	GM12878	0.714295	1405
REST	GM12878	0.310051	1405
RFX5	GM12878	0.468206	1405
SIN3A	GM12878	0.789427	1405
SP1	GM12878	0.821109	1405
SRF	GM12878	0.413693	1405
SUZ12	GM12878	0.687557	1405
TAF1	GM12878	0.852141	1405
TARDBP	GM12878	0.515407	1405
TCF12	GM12878	0.544679	1405
YBX1	GM12878	0.590969	1405
ZBTB33	GM12878	0.562256	1405
ZBTB40	GM12878	0.597375	1405
ZNF24	GM12878	0.445814	1405
ARID3A	K562	0.674256	1401
ATF7	K562	0.760704	1401
CEBPB	K562	0.558427	1401
CREB1	K562	0.707956	1401
CTCF	K562	0.91057	1401
ELF1	K562	0.633619	1401
EP300	K562	0.723864	1401
FOXK2	K562	0.651442	1401
GABPA	K562	0.638789	1401
H2AFZ	K562	0.78132	1401
H3K27ac	K562	0.82171	1401
H3K27me3	K562	0.739825	1401
H3K36me3	K562	0.816501	1401
H3K4me1	K562	0.773225	1401
H3K4me2	K562	0.87968	1401
H3K4me3	K562	0.900351	1401
H3K79me2	K562	0.834462	1401
H3K9ac	K562	0.904393	1401
H3K9me3	K562	0.504468	1401
H4K20me1	K562	0.714897	1401
HCFC1	K562	0.844034	1401
HDAC2	K562	0.691541	1401
JUND	K562	0.808088	1401
MAFK	K562	0.409086	1401
MAX	K562	0.847748	1401
MAZ	K562	0.886389	1401
MYC	K562	0.694542	1401
NBN	K562	0.768269	1401
NRF1	K562	0.733289	1401
POLR2A	K562	0.864915	1401
RAD21	K562	0.87766	1401
RAD51	K562	0.390116	1401
RCOR1	K562	0.763792	1401
REST	K562	0.426095	1401
RFX5	K562	0.350177	1401
SIN3A	K562	0.807265	1401
SP1	K562	0.717136	1401
SRF	K562	0.431502	1401
SUZ12	K562	0.679651	1401
TAF1	K562	0.893396	1401
TARDBP	K562	0.764447	1401
TCF12	K562	0.540988	1401
YBX1	K562	0.495668	1401
ZBTB33	K562	0.429308	1401
ZBTB40	K562	0.692887	1401
ZNF24	K562	0.51752	1401
ARID3A	K562	0.677734	1402
ATF7	K562	0.763009	1402
CEBPB	K562	0.558316	1402
CREB1	K562	0.708648	1402
CTCF	K562	0.910353	1402
ELF1	K562	0.63884	1402
EP300	K562	0.727724	1402
FOXK2	K562	0.649987	1402
GABPA	K562	0.637627	1402
H2AFZ	K562	0.780753	1402
H3K27ac	K562	0.827106	1402
H3K27me3	K562	0.737329	1402
H3K36me3	K562	0.82468	1402
H3K4me1	K562	0.778614	1402
H3K4me2	K562	0.881293	1402
H3K4me3	K562	0.901155	1402
H3K79me2	K562	0.833611	1402
H3K9ac	K562	0.904409	1402
H3K9me3	K562	0.490066	1402
H4K20me1	K562	0.723458	1402
HCFC1	K562	0.842865	1402
HDAC2	K562	0.70003	1402
JUND	K562	0.806938	1402
MAFK	K562	0.408812	1402
MAX	K562	0.847601	1402
MAZ	K562	0.887669	1402
MYC	K562	0.696429	1402
NBN	K562	0.771941	1402
NRF1	K562	0.732245	1402
POLR2A	K562	0.865786	1402
RAD21	K562	0.876984	1402
RAD51	K562	0.392125	1402
RCOR1	K562	0.767097	1402
REST	K562	0.422747	1402
RFX5	K562	0.356258	1402
SIN3A	K562	0.809794	1402
SP1	K562	0.717959	1402
SRF	K562	0.430562	1402
SUZ12	K562	0.675866	1402
TAF1	K562	0.891829	1402
TARDBP	K562	0.769757	1402
TCF12	K562	0.55272	1402
YBX1	K562	0.493664	1402
ZBTB33	K562	0.428179	1402
ZBTB40	K562	0.695105	1402
ZNF24	K562	0.525515	1402
ARID3A	K562	0.678118	1403
ATF7	K562	0.763396	1403
CEBPB	K562	0.559186	1403
CREB1	K562	0.707707	1403
CTCF	K562	0.910502	1403
ELF1	K562	0.638605	1403
EP300	K562	0.727435	1403
FOXK2	K562	0.648878	1403
GABPA	K562	0.638262	1403
H2AFZ	K562	0.780773	1403
H3K27ac	K562	0.826675	1403
H3K27me3	K562	0.737664	1403
H3K36me3	K562	0.823448	1403
H3K4me1	K562	0.77893	1403
H3K4me2	K562	0.881672	1403
H3K4me3	K562	0.901722	1403
H3K79me2	K562	0.834708	1403
H3K9ac	K562	0.904342	1403
H3K9me3	K562	0.489281	1403
H4K20me1	K562	0.724329	1403
HCFC1	K562	0.843097	1403
HDAC2	K562	0.699608	1403
JUND	K562	0.807426	1403
MAFK	K562	0.409149	1403
MAX	K562	0.847407	1403
MAZ	K562	0.887495	1403
MYC	K562	0.695914	1403
NBN	K562	0.772031	1403
NRF1	K562	0.73219	1403
POLR2A	K562	0.8656	1403
RAD21	K562	0.87749	1403
RAD51	K562	0.393068	1403
RCOR1	K562	0.766857	1403
REST	K562	0.423446	1403
RFX5	K562	0.354674	1403
SIN3A	K562	0.809528	1403
SP1	K562	0.716996	1403
SRF	K562	0.43277	1403
SUZ12	K562	0.676475	1403
TAF1	K562	0.891861	1403
TARDBP	K562	0.769941	1403
TCF12	K562	0.551028	1403
YBX1	K562	0.493494	1403
ZBTB33	K562	0.42735	1403
ZBTB40	K562	0.695195	1403
ZNF24	K562	0.525408	1403
ARID3A	K562	0.677934	1404
ATF7	K562	0.763223	1404
CEBPB	K562	0.558914	1404
CREB1	K562	0.709482	1404
CTCF	K562	0.910633	1404
ELF1	K562	0.637563	1404
EP300	K562	0.7282	1404
FOXK2	K562	0.649429	1404
GABPA	K562	0.637965	1404
H2AFZ	K562	0.781116	1404
H3K27ac	K562	0.827031	1404
H3K27me3	K562	0.737327	1404
H3K36me3	K562	0.823188	1404
H3K4me1	K562	0.7788	1404
H3K4me2	K562	0.881389	1404
H3K4me3	K562	0.901518	1404
H3K79me2	K562	0.835289	1404
H3K9ac	K562	0.904345	1404
H3K9me3	K562	0.489482	1404
H4K20me1	K562	0.723651	1404
HCFC1	K562	0.843015	1404
HDAC2	K562	0.699815	1404
JUND	K562	0.807401	1404
MAFK	K562	0.408884	1404
MAX	K562	0.847549	1404
MAZ	K562	0.887681	1404
MYC	K562	0.695393	1404
NBN	K562	0.771883	1404
NRF1	K562	0.731999	1404
POLR2A	K562	0.865804	1404
RAD21	K562	0.877276	1404
RAD51	K562	0.391651	1404
RCOR1	K562	0.766903	1404
REST	K562	0.422837	1404
RFX5	K562	0.355706	1404
SIN3A	K562	0.809453	1404
SP1	K562	0.717554	1404
SRF	K562	0.430087	1404
SUZ12	K562	0.675476	1404
TAF1	K562	0.891709	1404
TARDBP	K562	0.769228	1404
TCF12	K562	0.552408	1404
YBX1	K562	0.494551	1404
ZBTB33	K562	0.427734	1404
ZBTB40	K562	0.694999	1404
ZNF24	K562	0.525741	1404
ARID3A	K562	0.677197	1405
ATF7	K562	0.76304	1405
CEBPB	K562	0.558354	1405
CREB1	K562	0.710005	1405
CTCF	K562	0.910547	1405
ELF1	K562	0.63841	1405
EP300	K562	0.726776	1405
FOXK2	K562	0.648904	1405
GABPA	K562	0.637672	1405
H2AFZ	K562	0.781029	1405
H3K27ac	K562	0.826429	1405
H3K27me3	K562	0.738345	1405
H3K36me3	K562	0.822769	1405
H3K4me1	K562	0.778023	1405
H3K4me2	K562	0.881281	1405
H3K4me3	K562	0.901499	1405
H3K79me2	K562	0.835104	1405
H3K9ac	K562	0.904353	1405
H3K9me3	K562	0.486016	1405
H4K20me1	K562	0.723878	1405
HCFC1	K562	0.84289	1405
HDAC2	K562	0.69982	1405
JUND	K562	0.807025	1405
MAFK	K562	0.408934	1405
MAX	K562	0.847561	1405
MAZ	K562	0.887576	1405
MYC	K562	0.695602	1405
NBN	K562	0.771573	1405
NRF1	K562	0.732428	1405
POLR2A	K562	0.866045	1405
RAD21	K562	0.877398	1405
RAD51	K562	0.391811	1405
RCOR1	K562	0.766797	1405
REST	K562	0.421864	1405
RFX5	K562	0.355556	1405
SIN3A	K562	0.809897	1405
SP1	K562	0.71736	1405
SRF	K562	0.431576	1405
SUZ12	K562	0.676589	1405
TAF1	K562	0.892048	1405
TARDBP	K562	0.769969	1405
TCF12	K562	0.551793	1405
YBX1	K562	0.493879	1405
ZBTB33	K562	0.428511	1405
ZBTB40	K562	0.695014	1405
ZNF24	K562	0.525598	1405

## Sheet: Figure4g
Model	Pearson Correlation	Cell Type	TF Names
HyenaDNA-1m	0.667105	K562	ARID3A
HyenaDNA-1m	0.72392	K562	ATF7
HyenaDNA-1m	0.352507	K562	CEBPB
HyenaDNA-1m	0.677568	K562	CREB1
HyenaDNA-1m	0.70862	K562	CTCF
HyenaDNA-1m	0.542615	K562	ELF1
HyenaDNA-1m	0.683612	K562	EP300
HyenaDNA-1m	0.62949	K562	FOXK2
HyenaDNA-1m	0.51867	K562	GABPA
HyenaDNA-1m	0.724069	K562	H2AFZ
HyenaDNA-1m	0.740746	K562	H3K27ac
HyenaDNA-1m	0.67109	K562	H3K27me3
HyenaDNA-1m	0.644476	K562	H3K36me3
HyenaDNA-1m	0.71433	K562	H3K4me1
HyenaDNA-1m	0.835055	K562	H3K4me2
HyenaDNA-1m	0.8564	K562	H3K4me3
HyenaDNA-1m	0.671057	K562	H3K79me2
HyenaDNA-1m	0.873914	K562	H3K9ac
HyenaDNA-1m	0.482618	K562	H3K9me3
HyenaDNA-1m	0.627435	K562	H4K20me1
HyenaDNA-1m	0.808169	K562	HCFC1
HyenaDNA-1m	0.650038	K562	HDAC2
HyenaDNA-1m	0.72466	K562	JUND
HyenaDNA-1m	0.372968	K562	MAFK
HyenaDNA-1m	0.840426	K562	MAX
HyenaDNA-1m	0.882859	K562	MAZ
HyenaDNA-1m	0.670776	K562	MYC
HyenaDNA-1m	0.753865	K562	NBN
HyenaDNA-1m	0.707831	K562	NRF1
HyenaDNA-1m	0.829347	K562	POLR2A
HyenaDNA-1m	0.720736	K562	RAD21
HyenaDNA-1m	0.360374	K562	RAD51
HyenaDNA-1m	0.758778	K562	RCOR1
HyenaDNA-1m	0.350726	K562	REST
HyenaDNA-1m	0.332338	K562	RFX5
HyenaDNA-1m	0.782381	K562	SIN3A
HyenaDNA-1m	0.685206	K562	SP1
HyenaDNA-1m	0.395583	K562	SRF
HyenaDNA-1m	0.64981	K562	SUZ12
HyenaDNA-1m	0.852655	K562	TAF1
HyenaDNA-1m	0.752193	K562	TARDBP
HyenaDNA-1m	0.455282	K562	TCF12
HyenaDNA-1m	0.46116	K562	YBX1
HyenaDNA-1m	0.392216	K562	ZBTB33
HyenaDNA-1m	0.651358	K562	ZBTB40
HyenaDNA-1m	0.484862	K562	ZNF24
HyenaDNA-1m	0.576781	GM12878	ARID3A
HyenaDNA-1m	0.71866	GM12878	ATF7
HyenaDNA-1m	0.327742	GM12878	CEBPB
HyenaDNA-1m	0.594069	GM12878	CREB1
HyenaDNA-1m	0.688202	GM12878	CTCF
HyenaDNA-1m	0.670157	GM12878	ELF1
HyenaDNA-1m	0.268075	GM12878	EP300
HyenaDNA-1m	0.204725	GM12878	FOXK2
HyenaDNA-1m	0.387958	GM12878	GABPA
HyenaDNA-1m	0.718276	GM12878	H2AFZ
HyenaDNA-1m	0.656761	GM12878	H3K27ac
HyenaDNA-1m	0.4428	GM12878	H3K27me3
HyenaDNA-1m	0.594712	GM12878	H3K36me3
HyenaDNA-1m	0.675088	GM12878	H3K4me1
HyenaDNA-1m	0.793	GM12878	H3K4me2
HyenaDNA-1m	0.802122	GM12878	H3K4me3
HyenaDNA-1m	0.651065	GM12878	H3K79me2
HyenaDNA-1m	0.778564	GM12878	H3K9ac
HyenaDNA-1m	0.350257	GM12878	H3K9me3
HyenaDNA-1m	0.36192	GM12878	H4K20me1
HyenaDNA-1m	0.753366	GM12878	HCFC1
HyenaDNA-1m	0.484857	GM12878	HDAC2
HyenaDNA-1m	0.321128	GM12878	JUND
HyenaDNA-1m	0.100909	GM12878	MAFK
HyenaDNA-1m	0.685025	GM12878	MAX
HyenaDNA-1m	0.789019	GM12878	MAZ
HyenaDNA-1m	0.503633	GM12878	MYC
HyenaDNA-1m	0.7907	GM12878	NBN
HyenaDNA-1m	0.472214	GM12878	NRF1
HyenaDNA-1m	0.773968	GM12878	POLR2A
HyenaDNA-1m	0.661782	GM12878	RAD21
HyenaDNA-1m	0.516524	GM12878	RAD51
HyenaDNA-1m	0.563592	GM12878	RCOR1
HyenaDNA-1m	0.229993	GM12878	REST
HyenaDNA-1m	0.394197	GM12878	RFX5
HyenaDNA-1m	0.69269	GM12878	SIN3A
HyenaDNA-1m	0.749102	GM12878	SP1
HyenaDNA-1m	0.312787	GM12878	SRF
HyenaDNA-1m	0.436651	GM12878	SUZ12
HyenaDNA-1m	0.779937	GM12878	TAF1
HyenaDNA-1m	0.456644	GM12878	TARDBP
HyenaDNA-1m	0.36132	GM12878	TCF12
HyenaDNA-1m	0.476589	GM12878	YBX1
HyenaDNA-1m	0.309554	GM12878	ZBTB33
HyenaDNA-1m	0.424888	GM12878	ZBTB40
HyenaDNA-1m	0.388015	GM12878	ZNF24
HyenaDNA-1m	0.148209	MCF-7	ARID3A
HyenaDNA-1m	0.293931	MCF-7	ATF7
HyenaDNA-1m	0.414022	MCF-7	CEBPB
HyenaDNA-1m	0.474864	MCF-7	CREB1
HyenaDNA-1m	0.71614	MCF-7	CTCF
HyenaDNA-1m	0.225505	MCF-7	ELF1
HyenaDNA-1m	0.588747	MCF-7	EP300
HyenaDNA-1m	0.215916	MCF-7	FOXK2
HyenaDNA-1m	0.536564	MCF-7	GABPA
HyenaDNA-1m	0.829152	MCF-7	H2AFZ
HyenaDNA-1m	0.648868	MCF-7	H3K27ac
HyenaDNA-1m	0.211723	MCF-7	H3K27me3
HyenaDNA-1m	0.519462	MCF-7	H3K36me3
HyenaDNA-1m	0.800241	MCF-7	H3K4me1
HyenaDNA-1m	0.863461	MCF-7	H3K4me2
HyenaDNA-1m	0.883448	MCF-7	H3K4me3
HyenaDNA-1m	0.735707	MCF-7	H3K79me2
HyenaDNA-1m	0.817312	MCF-7	H3K9ac
HyenaDNA-1m	0.385153	MCF-7	H3K9me3
HyenaDNA-1m	0.693482	MCF-7	H4K20me1
HyenaDNA-1m	0.719527	MCF-7	HCFC1
HyenaDNA-1m	0.630378	MCF-7	HDAC2
HyenaDNA-1m	0.503359	MCF-7	JUND
HyenaDNA-1m	0.15036	MCF-7	MAFK
HyenaDNA-1m	0.749788	MCF-7	MAX
HyenaDNA-1m	0.753433	MCF-7	MAZ
HyenaDNA-1m	0.726055	MCF-7	MYC
HyenaDNA-1m	0.281361	MCF-7	NBN
HyenaDNA-1m	0.510822	MCF-7	NRF1
HyenaDNA-1m	0.878691	MCF-7	POLR2A
HyenaDNA-1m	0.689997	MCF-7	RAD21
HyenaDNA-1m	0.51085	MCF-7	RAD51
HyenaDNA-1m	0.471909	MCF-7	RCOR1
HyenaDNA-1m	0.152018	MCF-7	REST
HyenaDNA-1m	0.456997	MCF-7	RFX5
HyenaDNA-1m	0.709002	MCF-7	SIN3A
HyenaDNA-1m	0.291904	MCF-7	SP1
HyenaDNA-1m	0.377158	MCF-7	SRF
HyenaDNA-1m	0.54654	MCF-7	SUZ12
HyenaDNA-1m	0.516196	MCF-7	TAF1
HyenaDNA-1m	0.64283	MCF-7	TARDBP
HyenaDNA-1m	0.486267	MCF-7	TCF12
HyenaDNA-1m	0.498399	MCF-7	YBX1
HyenaDNA-1m	0.406162	MCF-7	ZBTB33
HyenaDNA-1m	0.322572	MCF-7	ZBTB40
HyenaDNA-1m	0.513405	MCF-7	ZNF24
HyenaDNA-1m	0.653661	HepG2	ARID3A
HyenaDNA-1m	0.11445	HepG2	ATF7
HyenaDNA-1m	0.416151	HepG2	CEBPB
HyenaDNA-1m	0.67468	HepG2	CREB1
HyenaDNA-1m	0.635515	HepG2	CTCF
HyenaDNA-1m	0.559727	HepG2	ELF1
HyenaDNA-1m	0.699986	HepG2	EP300
HyenaDNA-1m	0.415524	HepG2	FOXK2
HyenaDNA-1m	0.356984	HepG2	GABPA
HyenaDNA-1m	0.511777	HepG2	H2AFZ
HyenaDNA-1m	0.753047	HepG2	H3K27ac
HyenaDNA-1m	0.469945	HepG2	H3K27me3
HyenaDNA-1m	0.66859	HepG2	H3K36me3
HyenaDNA-1m	0.737663	HepG2	H3K4me1
HyenaDNA-1m	0.845603	HepG2	H3K4me2
HyenaDNA-1m	0.871021	HepG2	H3K4me3
HyenaDNA-1m	0.752224	HepG2	H3K79me2
HyenaDNA-1m	0.745725	HepG2	H3K9ac
HyenaDNA-1m	-0.0566871	HepG2	H3K9me3
HyenaDNA-1m	0.535021	HepG2	H4K20me1
HyenaDNA-1m	0.64186	HepG2	HCFC1
HyenaDNA-1m	0.673412	HepG2	HDAC2
HyenaDNA-1m	0.345421	HepG2	JUND
HyenaDNA-1m	0.109012	HepG2	MAFK
HyenaDNA-1m	0.737702	HepG2	MAX
HyenaDNA-1m	0.70896	HepG2	MAZ
HyenaDNA-1m	0.657048	HepG2	MYC
HyenaDNA-1m	0.0946822	HepG2	NBN
HyenaDNA-1m	0.234476	HepG2	NRF1
HyenaDNA-1m	0.758297	HepG2	POLR2A
HyenaDNA-1m	0.57975	HepG2	RAD21
HyenaDNA-1m	0.104343	HepG2	RAD51
HyenaDNA-1m	0.569026	HepG2	RCOR1
HyenaDNA-1m	0.281959	HepG2	REST
HyenaDNA-1m	0.44411	HepG2	RFX5
HyenaDNA-1m	0.752867	HepG2	SIN3A
HyenaDNA-1m	0.318017	HepG2	SP1
HyenaDNA-1m	0.327872	HepG2	SRF
HyenaDNA-1m	0.214074	HepG2	SUZ12
HyenaDNA-1m	0.721157	HepG2	TAF1
HyenaDNA-1m	0.489257	HepG2	TARDBP
HyenaDNA-1m	0.237642	HepG2	TCF12
HyenaDNA-1m	0.406821	HepG2	YBX1
HyenaDNA-1m	0.225042	HepG2	ZBTB33
HyenaDNA-1m	0.163382	HepG2	ZBTB40
HyenaDNA-1m	0.488159	HepG2	ZNF24
HyenaDNA-1k	0.662276	K562	ARID3A
HyenaDNA-1k	0.736234	K562	ATF7
HyenaDNA-1k	0.378246	K562	CEBPB
HyenaDNA-1k	0.669855	K562	CREB1
HyenaDNA-1k	0.747089	K562	CTCF
HyenaDNA-1k	0.517897	K562	ELF1
HyenaDNA-1k	0.718012	K562	EP300
HyenaDNA-1k	0.621934	K562	FOXK2
HyenaDNA-1k	0.51741	K562	GABPA
HyenaDNA-1k	0.705583	K562	H2AFZ
HyenaDNA-1k	0.752544	K562	H3K27ac
HyenaDNA-1k	0.61988	K562	H3K27me3
HyenaDNA-1k	0.643916	K562	H3K36me3
HyenaDNA-1k	0.709291	K562	H3K4me1
HyenaDNA-1k	0.826972	K562	H3K4me2
HyenaDNA-1k	0.845257	K562	H3K4me3
HyenaDNA-1k	0.644362	K562	H3K79me2
HyenaDNA-1k	0.856742	K562	H3K9ac
HyenaDNA-1k	0.392623	K562	H3K9me3
HyenaDNA-1k	0.609264	K562	H4K20me1
HyenaDNA-1k	0.81297	K562	HCFC1
HyenaDNA-1k	0.67558	K562	HDAC2
HyenaDNA-1k	0.74027	K562	JUND
HyenaDNA-1k	0.372548	K562	MAFK
HyenaDNA-1k	0.833284	K562	MAX
HyenaDNA-1k	0.875232	K562	MAZ
HyenaDNA-1k	0.638023	K562	MYC
HyenaDNA-1k	0.749446	K562	NBN
HyenaDNA-1k	0.715216	K562	NRF1
HyenaDNA-1k	0.824422	K562	POLR2A
HyenaDNA-1k	0.751168	K562	RAD21
HyenaDNA-1k	0.367111	K562	RAD51
HyenaDNA-1k	0.768617	K562	RCOR1
HyenaDNA-1k	0.398268	K562	REST
HyenaDNA-1k	0.298075	K562	RFX5
HyenaDNA-1k	0.735891	K562	SIN3A
HyenaDNA-1k	0.679913	K562	SP1
HyenaDNA-1k	0.353085	K562	SRF
HyenaDNA-1k	0.569789	K562	SUZ12
HyenaDNA-1k	0.851069	K562	TAF1
HyenaDNA-1k	0.741454	K562	TARDBP
HyenaDNA-1k	0.530103	K562	TCF12
HyenaDNA-1k	0.443413	K562	YBX1
HyenaDNA-1k	0.343992	K562	ZBTB33
HyenaDNA-1k	0.643106	K562	ZBTB40
HyenaDNA-1k	0.495731	K562	ZNF24
HyenaDNA-1k	0.565893	GM12878	ARID3A
HyenaDNA-1k	0.735803	GM12878	ATF7
HyenaDNA-1k	0.339777	GM12878	CEBPB
HyenaDNA-1k	0.629536	GM12878	CREB1
HyenaDNA-1k	0.708761	GM12878	CTCF
HyenaDNA-1k	0.696635	GM12878	ELF1
HyenaDNA-1k	0.244033	GM12878	EP300
HyenaDNA-1k	0.178117	GM12878	FOXK2
HyenaDNA-1k	0.372722	GM12878	GABPA
HyenaDNA-1k	0.75027	GM12878	H2AFZ
HyenaDNA-1k	0.678559	GM12878	H3K27ac
HyenaDNA-1k	0.492671	GM12878	H3K27me3
HyenaDNA-1k	0.581652	GM12878	H3K36me3
HyenaDNA-1k	0.670131	GM12878	H3K4me1
HyenaDNA-1k	0.782894	GM12878	H3K4me2
HyenaDNA-1k	0.791268	GM12878	H3K4me3
HyenaDNA-1k	0.664398	GM12878	H3K79me2
HyenaDNA-1k	0.805886	GM12878	H3K9ac
HyenaDNA-1k	0.320997	GM12878	H3K9me3
HyenaDNA-1k	0.314703	GM12878	H4K20me1
HyenaDNA-1k	0.737783	GM12878	HCFC1
HyenaDNA-1k	0.479112	GM12878	HDAC2
HyenaDNA-1k	0.309586	GM12878	JUND
HyenaDNA-1k	0.105863	GM12878	MAFK
HyenaDNA-1k	0.686674	GM12878	MAX
HyenaDNA-1k	0.788651	GM12878	MAZ
HyenaDNA-1k	0.492841	GM12878	MYC
HyenaDNA-1k	0.803759	GM12878	NBN
HyenaDNA-1k	0.467652	GM12878	NRF1
HyenaDNA-1k	0.755667	GM12878	POLR2A
HyenaDNA-1k	0.673442	GM12878	RAD21
HyenaDNA-1k	0.530718	GM12878	RAD51
HyenaDNA-1k	0.555412	GM12878	RCOR1
HyenaDNA-1k	0.242307	GM12878	REST
HyenaDNA-1k	0.401855	GM12878	RFX5
HyenaDNA-1k	0.695647	GM12878	SIN3A
HyenaDNA-1k	0.773359	GM12878	SP1
HyenaDNA-1k	0.326421	GM12878	SRF
HyenaDNA-1k	0.347272	GM12878	SUZ12
HyenaDNA-1k	0.753536	GM12878	TAF1
HyenaDNA-1k	0.466765	GM12878	TARDBP
HyenaDNA-1k	0.339552	GM12878	TCF12
HyenaDNA-1k	0.460811	GM12878	YBX1
HyenaDNA-1k	0.414681	GM12878	ZBTB33
HyenaDNA-1k	0.442636	GM12878	ZBTB40
HyenaDNA-1k	0.387161	GM12878	ZNF24
HyenaDNA-1k	0.110132	MCF-7	ARID3A
HyenaDNA-1k	0.291759	MCF-7	ATF7
HyenaDNA-1k	0.429777	MCF-7	CEBPB
HyenaDNA-1k	0.480174	MCF-7	CREB1
HyenaDNA-1k	0.749037	MCF-7	CTCF
HyenaDNA-1k	0.290009	MCF-7	ELF1
HyenaDNA-1k	0.572463	MCF-7	EP300
HyenaDNA-1k	0.155683	MCF-7	FOXK2
HyenaDNA-1k	0.540901	MCF-7	GABPA
HyenaDNA-1k	0.818252	MCF-7	H2AFZ
HyenaDNA-1k	0.634656	MCF-7	H3K27ac
HyenaDNA-1k	0.176141	MCF-7	H3K27me3
HyenaDNA-1k	0.526167	MCF-7	H3K36me3
HyenaDNA-1k	0.796024	MCF-7	H3K4me1
HyenaDNA-1k	0.867743	MCF-7	H3K4me2
HyenaDNA-1k	0.875058	MCF-7	H3K4me3
HyenaDNA-1k	0.73975	MCF-7	H3K79me2
HyenaDNA-1k	0.834439	MCF-7	H3K9ac
HyenaDNA-1k	0.25957	MCF-7	H3K9me3
HyenaDNA-1k	0.668079	MCF-7	H4K20me1
HyenaDNA-1k	0.703161	MCF-7	HCFC1
HyenaDNA-1k	0.627141	MCF-7	HDAC2
HyenaDNA-1k	0.516501	MCF-7	JUND
HyenaDNA-1k	0.155519	MCF-7	MAFK
HyenaDNA-1k	0.765519	MCF-7	MAX
HyenaDNA-1k	0.755397	MCF-7	MAZ
HyenaDNA-1k	0.657045	MCF-7	MYC
HyenaDNA-1k	0.285458	MCF-7	NBN
HyenaDNA-1k	0.515171	MCF-7	NRF1
HyenaDNA-1k	0.855843	MCF-7	POLR2A
HyenaDNA-1k	0.699168	MCF-7	RAD21
HyenaDNA-1k	0.5164	MCF-7	RAD51
HyenaDNA-1k	0.46568	MCF-7	RCOR1
HyenaDNA-1k	0.185249	MCF-7	REST
HyenaDNA-1k	0.458382	MCF-7	RFX5
HyenaDNA-1k	0.665592	MCF-7	SIN3A
HyenaDNA-1k	0.206593	MCF-7	SP1
HyenaDNA-1k	0.3767	MCF-7	SRF
HyenaDNA-1k	0.46872	MCF-7	SUZ12
HyenaDNA-1k	0.508265	MCF-7	TAF1
HyenaDNA-1k	0.622676	MCF-7	TARDBP
HyenaDNA-1k	0.423483	MCF-7	TCF12
HyenaDNA-1k	0.452688	MCF-7	YBX1
HyenaDNA-1k	0.341374	MCF-7	ZBTB33
HyenaDNA-1k	0.337107	MCF-7	ZBTB40
HyenaDNA-1k	0.498203	MCF-7	ZNF24
HyenaDNA-1k	0.651859	HepG2	ARID3A
HyenaDNA-1k	0.111779	HepG2	ATF7
HyenaDNA-1k	0.431261	HepG2	CEBPB
HyenaDNA-1k	0.683335	HepG2	CREB1
HyenaDNA-1k	0.669841	HepG2	CTCF
HyenaDNA-1k	0.595975	HepG2	ELF1
HyenaDNA-1k	0.69597	HepG2	EP300
HyenaDNA-1k	0.423901	HepG2	FOXK2
HyenaDNA-1k	0.396105	HepG2	GABPA
HyenaDNA-1k	0.5213	HepG2	H2AFZ
HyenaDNA-1k	0.763506	HepG2	H3K27ac
HyenaDNA-1k	0.497257	HepG2	H3K27me3
HyenaDNA-1k	0.651195	HepG2	H3K36me3
HyenaDNA-1k	0.73269	HepG2	H3K4me1
HyenaDNA-1k	0.846831	HepG2	H3K4me2
HyenaDNA-1k	0.874443	HepG2	H3K4me3
HyenaDNA-1k	0.737871	HepG2	H3K79me2
HyenaDNA-1k	0.77075	HepG2	H3K9ac
HyenaDNA-1k	-0.243111	HepG2	H3K9me3
HyenaDNA-1k	0.576052	HepG2	H4K20me1
HyenaDNA-1k	0.64431	HepG2	HCFC1
HyenaDNA-1k	0.684172	HepG2	HDAC2
HyenaDNA-1k	0.339859	HepG2	JUND
HyenaDNA-1k	0.107162	HepG2	MAFK
HyenaDNA-1k	0.751432	HepG2	MAX
HyenaDNA-1k	0.721617	HepG2	MAZ
HyenaDNA-1k	0.655743	HepG2	MYC
HyenaDNA-1k	0.103974	HepG2	NBN
HyenaDNA-1k	0.249077	HepG2	NRF1
HyenaDNA-1k	0.761477	HepG2	POLR2A
HyenaDNA-1k	0.600048	HepG2	RAD21
HyenaDNA-1k	0.0958589	HepG2	RAD51
HyenaDNA-1k	0.574494	HepG2	RCOR1
HyenaDNA-1k	0.311701	HepG2	REST
HyenaDNA-1k	0.431142	HepG2	RFX5
HyenaDNA-1k	0.760227	HepG2	SIN3A
HyenaDNA-1k	0.325209	HepG2	SP1
HyenaDNA-1k	0.366636	HepG2	SRF
HyenaDNA-1k	0.227449	HepG2	SUZ12
HyenaDNA-1k	0.712995	HepG2	TAF1
HyenaDNA-1k	0.492934	HepG2	TARDBP
HyenaDNA-1k	0.260096	HepG2	TCF12
HyenaDNA-1k	0.379339	HepG2	YBX1
HyenaDNA-1k	0.22713	HepG2	ZBTB33
HyenaDNA-1k	0.176946	HepG2	ZBTB40
HyenaDNA-1k	0.500397	HepG2	ZNF24
HyenaDNA-32k	0.637837	K562	ARID3A
HyenaDNA-32k	0.715832	K562	ATF7
HyenaDNA-32k	0.360097	K562	CEBPB
HyenaDNA-32k	0.67423	K562	CREB1
HyenaDNA-32k	0.728993	K562	CTCF
HyenaDNA-32k	0.527162	K562	ELF1
HyenaDNA-32k	0.662363	K562	EP300
HyenaDNA-32k	0.623615	K562	FOXK2
HyenaDNA-32k	0.526248	K562	GABPA
HyenaDNA-32k	0.703376	K562	H2AFZ
HyenaDNA-32k	0.717778	K562	H3K27ac
HyenaDNA-32k	0.64929	K562	H3K27me3
HyenaDNA-32k	0.666848	K562	H3K36me3
HyenaDNA-32k	0.690971	K562	H3K4me1
HyenaDNA-32k	0.825461	K562	H3K4me2
HyenaDNA-32k	0.839186	K562	H3K4me3
HyenaDNA-32k	0.609228	K562	H3K79me2
HyenaDNA-32k	0.854736	K562	H3K9ac
HyenaDNA-32k	0.458763	K562	H3K9me3
HyenaDNA-32k	0.619934	K562	H4K20me1
HyenaDNA-32k	0.801334	K562	HCFC1
HyenaDNA-32k	0.65225	K562	HDAC2
HyenaDNA-32k	0.723676	K562	JUND
HyenaDNA-32k	0.371139	K562	MAFK
HyenaDNA-32k	0.826895	K562	MAX
HyenaDNA-32k	0.87667	K562	MAZ
HyenaDNA-32k	0.644388	K562	MYC
HyenaDNA-32k	0.728686	K562	NBN
HyenaDNA-32k	0.709686	K562	NRF1
HyenaDNA-32k	0.829694	K562	POLR2A
HyenaDNA-32k	0.73541	K562	RAD21
HyenaDNA-32k	0.344045	K562	RAD51
HyenaDNA-32k	0.751248	K562	RCOR1
HyenaDNA-32k	0.392813	K562	REST
HyenaDNA-32k	0.32277	K562	RFX5
HyenaDNA-32k	0.754208	K562	SIN3A
HyenaDNA-32k	0.675605	K562	SP1
HyenaDNA-32k	0.363375	K562	SRF
HyenaDNA-32k	0.609065	K562	SUZ12
HyenaDNA-32k	0.852019	K562	TAF1
HyenaDNA-32k	0.737195	K562	TARDBP
HyenaDNA-32k	0.472049	K562	TCF12
HyenaDNA-32k	0.442967	K562	YBX1
HyenaDNA-32k	0.347039	K562	ZBTB33
HyenaDNA-32k	0.63519	K562	ZBTB40
HyenaDNA-32k	0.494347	K562	ZNF24
HyenaDNA-32k	0.552136	GM12878	ARID3A
HyenaDNA-32k	0.71792	GM12878	ATF7
HyenaDNA-32k	0.346291	GM12878	CEBPB
HyenaDNA-32k	0.630907	GM12878	CREB1
HyenaDNA-32k	0.669519	GM12878	CTCF
HyenaDNA-32k	0.626759	GM12878	ELF1
HyenaDNA-32k	0.250964	GM12878	EP300
HyenaDNA-32k	0.193989	GM12878	FOXK2
HyenaDNA-32k	0.393039	GM12878	GABPA
HyenaDNA-32k	0.694112	GM12878	H2AFZ
HyenaDNA-32k	0.628098	GM12878	H3K27ac
HyenaDNA-32k	0.451314	GM12878	H3K27me3
HyenaDNA-32k	0.626666	GM12878	H3K36me3
HyenaDNA-32k	0.678376	GM12878	H3K4me1
HyenaDNA-32k	0.768753	GM12878	H3K4me2
HyenaDNA-32k	0.775201	GM12878	H3K4me3
HyenaDNA-32k	0.650983	GM12878	H3K79me2
HyenaDNA-32k	0.779784	GM12878	H3K9ac
HyenaDNA-32k	0.348304	GM12878	H3K9me3
HyenaDNA-32k	0.30165	GM12878	H4K20me1
HyenaDNA-32k	0.744346	GM12878	HCFC1
HyenaDNA-32k	0.474793	GM12878	HDAC2
HyenaDNA-32k	0.33302	GM12878	JUND
HyenaDNA-32k	0.0995589	GM12878	MAFK
HyenaDNA-32k	0.690663	GM12878	MAX
HyenaDNA-32k	0.793851	GM12878	MAZ
HyenaDNA-32k	0.514504	GM12878	MYC
HyenaDNA-32k	0.753047	GM12878	NBN
HyenaDNA-32k	0.499727	GM12878	NRF1
HyenaDNA-32k	0.768629	GM12878	POLR2A
HyenaDNA-32k	0.640151	GM12878	RAD21
HyenaDNA-32k	0.523291	GM12878	RAD51
HyenaDNA-32k	0.563162	GM12878	RCOR1
HyenaDNA-32k	0.23039	GM12878	REST
HyenaDNA-32k	0.414936	GM12878	RFX5
HyenaDNA-32k	0.640153	GM12878	SIN3A
HyenaDNA-32k	0.722487	GM12878	SP1
HyenaDNA-32k	0.307939	GM12878	SRF
HyenaDNA-32k	0.444001	GM12878	SUZ12
HyenaDNA-32k	0.765256	GM12878	TAF1
HyenaDNA-32k	0.466923	GM12878	TARDBP
HyenaDNA-32k	0.318736	GM12878	TCF12
HyenaDNA-32k	0.443304	GM12878	YBX1
HyenaDNA-32k	0.358563	GM12878	ZBTB33
HyenaDNA-32k	0.421837	GM12878	ZBTB40
HyenaDNA-32k	0.388778	GM12878	ZNF24
HyenaDNA-32k	0.182362	MCF-7	ARID3A
HyenaDNA-32k	0.287373	MCF-7	ATF7
HyenaDNA-32k	0.417481	MCF-7	CEBPB
HyenaDNA-32k	0.509806	MCF-7	CREB1
HyenaDNA-32k	0.749603	MCF-7	CTCF
HyenaDNA-32k	0.254327	MCF-7	ELF1
HyenaDNA-32k	0.601729	MCF-7	EP300
HyenaDNA-32k	0.195198	MCF-7	FOXK2
HyenaDNA-32k	0.568998	MCF-7	GABPA
HyenaDNA-32k	0.801651	MCF-7	H2AFZ
HyenaDNA-32k	0.664656	MCF-7	H3K27ac
HyenaDNA-32k	0.199049	MCF-7	H3K27me3
HyenaDNA-32k	0.586116	MCF-7	H3K36me3
HyenaDNA-32k	0.806547	MCF-7	H3K4me1
HyenaDNA-32k	0.869278	MCF-7	H3K4me2
HyenaDNA-32k	0.871159	MCF-7	H3K4me3
HyenaDNA-32k	0.739207	MCF-7	H3K79me2
HyenaDNA-32k	0.837294	MCF-7	H3K9ac
HyenaDNA-32k	0.350269	MCF-7	H3K9me3
HyenaDNA-32k	0.70643	MCF-7	H4K20me1
HyenaDNA-32k	0.718545	MCF-7	HCFC1
HyenaDNA-32k	0.621682	MCF-7	HDAC2
HyenaDNA-32k	0.522145	MCF-7	JUND
HyenaDNA-32k	0.160119	MCF-7	MAFK
HyenaDNA-32k	0.767238	MCF-7	MAX
HyenaDNA-32k	0.765319	MCF-7	MAZ
HyenaDNA-32k	0.685918	MCF-7	MYC
HyenaDNA-32k	0.280925	MCF-7	NBN
HyenaDNA-32k	0.55482	MCF-7	NRF1
HyenaDNA-32k	0.878744	MCF-7	POLR2A
HyenaDNA-32k	0.702155	MCF-7	RAD21
HyenaDNA-32k	0.526269	MCF-7	RAD51
HyenaDNA-32k	0.482708	MCF-7	RCOR1
HyenaDNA-32k	0.187376	MCF-7	REST
HyenaDNA-32k	0.45736	MCF-7	RFX5
HyenaDNA-32k	0.706678	MCF-7	SIN3A
HyenaDNA-32k	0.252542	MCF-7	SP1
HyenaDNA-32k	0.370261	MCF-7	SRF
HyenaDNA-32k	0.597198	MCF-7	SUZ12
HyenaDNA-32k	0.531984	MCF-7	TAF1
HyenaDNA-32k	0.654204	MCF-7	TARDBP
HyenaDNA-32k	0.434207	MCF-7	TCF12
HyenaDNA-32k	0.483669	MCF-7	YBX1
HyenaDNA-32k	0.423896	MCF-7	ZBTB33
HyenaDNA-32k	0.361622	MCF-7	ZBTB40
HyenaDNA-32k	0.516301	MCF-7	ZNF24
HyenaDNA-32k	0.636048	HepG2	ARID3A
HyenaDNA-32k	0.112874	HepG2	ATF7
HyenaDNA-32k	0.413868	HepG2	CEBPB
HyenaDNA-32k	0.698844	HepG2	CREB1
HyenaDNA-32k	0.664029	HepG2	CTCF
HyenaDNA-32k	0.577105	HepG2	ELF1
HyenaDNA-32k	0.684954	HepG2	EP300
HyenaDNA-32k	0.424301	HepG2	FOXK2
HyenaDNA-32k	0.405094	HepG2	GABPA
HyenaDNA-32k	0.522227	HepG2	H2AFZ
HyenaDNA-32k	0.763957	HepG2	H3K27ac
HyenaDNA-32k	0.503288	HepG2	H3K27me3
HyenaDNA-32k	0.676951	HepG2	H3K36me3
HyenaDNA-32k	0.74237	HepG2	H3K4me1
HyenaDNA-32k	0.85122	HepG2	H3K4me2
HyenaDNA-32k	0.869331	HepG2	H3K4me3
HyenaDNA-32k	0.760901	HepG2	H3K79me2
HyenaDNA-32k	0.780475	HepG2	H3K9ac
HyenaDNA-32k	-0.0888853	HepG2	H3K9me3
HyenaDNA-32k	0.602679	HepG2	H4K20me1
HyenaDNA-32k	0.648405	HepG2	HCFC1
HyenaDNA-32k	0.655829	HepG2	HDAC2
HyenaDNA-32k	0.338987	HepG2	JUND
HyenaDNA-32k	0.106549	HepG2	MAFK
HyenaDNA-32k	0.755447	HepG2	MAX
HyenaDNA-32k	0.7252	HepG2	MAZ
HyenaDNA-32k	0.657189	HepG2	MYC
HyenaDNA-32k	0.11957	HepG2	NBN
HyenaDNA-32k	0.256168	HepG2	NRF1
HyenaDNA-32k	0.776549	HepG2	POLR2A
HyenaDNA-32k	0.597175	HepG2	RAD21
HyenaDNA-32k	0.109042	HepG2	RAD51
HyenaDNA-32k	0.592762	HepG2	RCOR1
HyenaDNA-32k	0.313614	HepG2	REST
HyenaDNA-32k	0.439524	HepG2	RFX5
HyenaDNA-32k	0.771208	HepG2	SIN3A
HyenaDNA-32k	0.318666	HepG2	SP1
HyenaDNA-32k	0.341847	HepG2	SRF
HyenaDNA-32k	0.225156	HepG2	SUZ12
HyenaDNA-32k	0.726757	HepG2	TAF1
HyenaDNA-32k	0.504477	HepG2	TARDBP
HyenaDNA-32k	0.246219	HepG2	TCF12
HyenaDNA-32k	0.437785	HepG2	YBX1
HyenaDNA-32k	0.250579	HepG2	ZBTB33
HyenaDNA-32k	0.179449	HepG2	ZBTB40
HyenaDNA-32k	0.473061	HepG2	ZNF24
HyenaDNA-160k	0.662403	K562	ARID3A
HyenaDNA-160k	0.71446	K562	ATF7
HyenaDNA-160k	0.349525	K562	CEBPB
HyenaDNA-160k	0.666946	K562	CREB1
HyenaDNA-160k	0.726611	K562	CTCF
HyenaDNA-160k	0.508925	K562	ELF1
HyenaDNA-160k	0.678472	K562	EP300
HyenaDNA-160k	0.619891	K562	FOXK2
HyenaDNA-160k	0.482244	K562	GABPA
HyenaDNA-160k	0.713108	K562	H2AFZ
HyenaDNA-160k	0.739194	K562	H3K27ac
HyenaDNA-160k	0.658714	K562	H3K27me3
HyenaDNA-160k	0.636762	K562	H3K36me3
HyenaDNA-160k	0.709972	K562	H3K4me1
HyenaDNA-160k	0.829577	K562	H3K4me2
HyenaDNA-160k	0.849741	K562	H3K4me3
HyenaDNA-160k	0.650809	K562	H3K79me2
HyenaDNA-160k	0.865605	K562	H3K9ac
HyenaDNA-160k	0.46835	K562	H3K9me3
HyenaDNA-160k	0.626424	K562	H4K20me1
HyenaDNA-160k	0.788971	K562	HCFC1
HyenaDNA-160k	0.659005	K562	HDAC2
HyenaDNA-160k	0.728425	K562	JUND
HyenaDNA-160k	0.368286	K562	MAFK
HyenaDNA-160k	0.837876	K562	MAX
HyenaDNA-160k	0.878227	K562	MAZ
HyenaDNA-160k	0.672453	K562	MYC
HyenaDNA-160k	0.736272	K562	NBN
HyenaDNA-160k	0.705782	K562	NRF1
HyenaDNA-160k	0.833545	K562	POLR2A
HyenaDNA-160k	0.72303	K562	RAD21
HyenaDNA-160k	0.347147	K562	RAD51
HyenaDNA-160k	0.749046	K562	RCOR1
HyenaDNA-160k	0.333477	K562	REST
HyenaDNA-160k	0.313586	K562	RFX5
HyenaDNA-160k	0.759887	K562	SIN3A
HyenaDNA-160k	0.680119	K562	SP1
HyenaDNA-160k	0.35443	K562	SRF
HyenaDNA-160k	0.596887	K562	SUZ12
HyenaDNA-160k	0.853463	K562	TAF1
HyenaDNA-160k	0.743566	K562	TARDBP
HyenaDNA-160k	0.478039	K562	TCF12
HyenaDNA-160k	0.439058	K562	YBX1
HyenaDNA-160k	0.38558	K562	ZBTB33
HyenaDNA-160k	0.626742	K562	ZBTB40
HyenaDNA-160k	0.486339	K562	ZNF24
HyenaDNA-160k	0.552169	GM12878	ARID3A
HyenaDNA-160k	0.730298	GM12878	ATF7
HyenaDNA-160k	0.353043	GM12878	CEBPB
HyenaDNA-160k	0.603096	GM12878	CREB1
HyenaDNA-160k	0.684517	GM12878	CTCF
HyenaDNA-160k	0.646478	GM12878	ELF1
HyenaDNA-160k	0.254212	GM12878	EP300
HyenaDNA-160k	0.202361	GM12878	FOXK2
HyenaDNA-160k	0.385927	GM12878	GABPA
HyenaDNA-160k	0.743128	GM12878	H2AFZ
HyenaDNA-160k	0.64133	GM12878	H3K27ac
HyenaDNA-160k	0.48557	GM12878	H3K27me3
HyenaDNA-160k	0.615285	GM12878	H3K36me3
HyenaDNA-160k	0.717707	GM12878	H3K4me1
HyenaDNA-160k	0.778572	GM12878	H3K4me2
HyenaDNA-160k	0.805759	GM12878	H3K4me3
HyenaDNA-160k	0.657508	GM12878	H3K79me2
HyenaDNA-160k	0.777782	GM12878	H3K9ac
HyenaDNA-160k	0.341681	GM12878	H3K9me3
HyenaDNA-160k	0.350717	GM12878	H4K20me1
HyenaDNA-160k	0.750153	GM12878	HCFC1
HyenaDNA-160k	0.434697	GM12878	HDAC2
HyenaDNA-160k	0.324792	GM12878	JUND
HyenaDNA-160k	0.100906	GM12878	MAFK
HyenaDNA-160k	0.669687	GM12878	MAX
HyenaDNA-160k	0.791881	GM12878	MAZ
HyenaDNA-160k	0.479906	GM12878	MYC
HyenaDNA-160k	0.790187	GM12878	NBN
HyenaDNA-160k	0.498569	GM12878	NRF1
HyenaDNA-160k	0.78536	GM12878	POLR2A
HyenaDNA-160k	0.661869	GM12878	RAD21
HyenaDNA-160k	0.506703	GM12878	RAD51
HyenaDNA-160k	0.528683	GM12878	RCOR1
HyenaDNA-160k	0.209012	GM12878	REST
HyenaDNA-160k	0.389354	GM12878	RFX5
HyenaDNA-160k	0.638174	GM12878	SIN3A
HyenaDNA-160k	0.758488	GM12878	SP1
HyenaDNA-160k	0.329882	GM12878	SRF
HyenaDNA-160k	0.463791	GM12878	SUZ12
HyenaDNA-160k	0.775196	GM12878	TAF1
HyenaDNA-160k	0.433732	GM12878	TARDBP
HyenaDNA-160k	0.333401	GM12878	TCF12
HyenaDNA-160k	0.478678	GM12878	YBX1
HyenaDNA-160k	0.428276	GM12878	ZBTB33
HyenaDNA-160k	0.443249	GM12878	ZBTB40
HyenaDNA-160k	0.380334	GM12878	ZNF24
HyenaDNA-160k	0.23287	MCF-7	ARID3A
HyenaDNA-160k	0.292861	MCF-7	ATF7
HyenaDNA-160k	0.422968	MCF-7	CEBPB
HyenaDNA-160k	0.497039	MCF-7	CREB1
HyenaDNA-160k	0.742681	MCF-7	CTCF
HyenaDNA-160k	0.23457	MCF-7	ELF1
HyenaDNA-160k	0.589632	MCF-7	EP300
HyenaDNA-160k	0.22648	MCF-7	FOXK2
HyenaDNA-160k	0.54656	MCF-7	GABPA
HyenaDNA-160k	0.843751	MCF-7	H2AFZ
HyenaDNA-160k	0.658343	MCF-7	H3K27ac
HyenaDNA-160k	0.173231	MCF-7	H3K27me3
HyenaDNA-160k	0.524492	MCF-7	H3K36me3
HyenaDNA-160k	0.804254	MCF-7	H3K4me1
HyenaDNA-160k	0.865775	MCF-7	H3K4me2
HyenaDNA-160k	0.873415	MCF-7	H3K4me3
HyenaDNA-160k	0.758752	MCF-7	H3K79me2
HyenaDNA-160k	0.831131	MCF-7	H3K9ac
HyenaDNA-160k	0.3847	MCF-7	H3K9me3
HyenaDNA-160k	0.723838	MCF-7	H4K20me1
HyenaDNA-160k	0.704981	MCF-7	HCFC1
HyenaDNA-160k	0.620327	MCF-7	HDAC2
HyenaDNA-160k	0.544631	MCF-7	JUND
HyenaDNA-160k	0.158164	MCF-7	MAFK
HyenaDNA-160k	0.754882	MCF-7	MAX
HyenaDNA-160k	0.756583	MCF-7	MAZ
HyenaDNA-160k	0.749364	MCF-7	MYC
HyenaDNA-160k	0.296266	MCF-7	NBN
HyenaDNA-160k	0.532113	MCF-7	NRF1
HyenaDNA-160k	0.877773	MCF-7	POLR2A
HyenaDNA-160k	0.693611	MCF-7	RAD21
HyenaDNA-160k	0.502873	MCF-7	RAD51
HyenaDNA-160k	0.497557	MCF-7	RCOR1
HyenaDNA-160k	0.229027	MCF-7	REST
HyenaDNA-160k	0.453088	MCF-7	RFX5
HyenaDNA-160k	0.72358	MCF-7	SIN3A
HyenaDNA-160k	0.344631	MCF-7	SP1
HyenaDNA-160k	0.368618	MCF-7	SRF
HyenaDNA-160k	0.5708	MCF-7	SUZ12
HyenaDNA-160k	0.528203	MCF-7	TAF1
HyenaDNA-160k	0.651099	MCF-7	TARDBP
HyenaDNA-160k	0.471462	MCF-7	TCF12
HyenaDNA-160k	0.493518	MCF-7	YBX1
HyenaDNA-160k	0.423358	MCF-7	ZBTB33
HyenaDNA-160k	0.334427	MCF-7	ZBTB40
HyenaDNA-160k	0.511908	MCF-7	ZNF24
HyenaDNA-160k	0.648352	HepG2	ARID3A
HyenaDNA-160k	0.113697	HepG2	ATF7
HyenaDNA-160k	0.404946	HepG2	CEBPB
HyenaDNA-160k	0.680267	HepG2	CREB1
HyenaDNA-160k	0.627843	HepG2	CTCF
HyenaDNA-160k	0.568628	HepG2	ELF1
HyenaDNA-160k	0.695629	HepG2	EP300
HyenaDNA-160k	0.412163	HepG2	FOXK2
HyenaDNA-160k	0.389567	HepG2	GABPA
HyenaDNA-160k	0.52686	HepG2	H2AFZ
HyenaDNA-160k	0.753502	HepG2	H3K27ac
HyenaDNA-160k	0.494441	HepG2	H3K27me3
HyenaDNA-160k	0.673521	HepG2	H3K36me3
HyenaDNA-160k	0.751379	HepG2	H3K4me1
HyenaDNA-160k	0.849328	HepG2	H3K4me2
HyenaDNA-160k	0.868737	HepG2	H3K4me3
HyenaDNA-160k	0.763739	HepG2	H3K79me2
HyenaDNA-160k	0.755715	HepG2	H3K9ac
HyenaDNA-160k	-0.0825051	HepG2	H3K9me3
HyenaDNA-160k	0.55312	HepG2	H4K20me1
HyenaDNA-160k	0.638483	HepG2	HCFC1
HyenaDNA-160k	0.662757	HepG2	HDAC2
HyenaDNA-160k	0.340736	HepG2	JUND
HyenaDNA-160k	0.103995	HepG2	MAFK
HyenaDNA-160k	0.742792	HepG2	MAX
HyenaDNA-160k	0.709563	HepG2	MAZ
HyenaDNA-160k	0.660409	HepG2	MYC
HyenaDNA-160k	0.0934302	HepG2	NBN
HyenaDNA-160k	0.244579	HepG2	NRF1
HyenaDNA-160k	0.758893	HepG2	POLR2A
HyenaDNA-160k	0.574603	HepG2	RAD21
HyenaDNA-160k	0.0877284	HepG2	RAD51
HyenaDNA-160k	0.567833	HepG2	RCOR1
HyenaDNA-160k	0.288393	HepG2	REST
HyenaDNA-160k	0.430011	HepG2	RFX5
HyenaDNA-160k	0.754097	HepG2	SIN3A
HyenaDNA-160k	0.345502	HepG2	SP1
HyenaDNA-160k	0.329533	HepG2	SRF
HyenaDNA-160k	0.22091	HepG2	SUZ12
HyenaDNA-160k	0.70273	HepG2	TAF1
HyenaDNA-160k	0.501311	HepG2	TARDBP
HyenaDNA-160k	0.233992	HepG2	TCF12
HyenaDNA-160k	0.37218	HepG2	YBX1
HyenaDNA-160k	0.240198	HepG2	ZBTB33
HyenaDNA-160k	0.171937	HepG2	ZBTB40
HyenaDNA-160k	0.504162	HepG2	ZNF24
HyenaDNA-450k	0.673011	K562	ARID3A
HyenaDNA-450k	0.715306	K562	ATF7
HyenaDNA-450k	0.366156	K562	CEBPB
HyenaDNA-450k	0.661633	K562	CREB1
HyenaDNA-450k	0.737029	K562	CTCF
HyenaDNA-450k	0.517545	K562	ELF1
HyenaDNA-450k	0.695662	K562	EP300
HyenaDNA-450k	0.608921	K562	FOXK2
HyenaDNA-450k	0.528939	K562	GABPA
HyenaDNA-450k	0.693781	K562	H2AFZ
HyenaDNA-450k	0.714996	K562	H3K27ac
HyenaDNA-450k	0.64413	K562	H3K27me3
HyenaDNA-450k	0.628875	K562	H3K36me3
HyenaDNA-450k	0.693172	K562	H3K4me1
HyenaDNA-450k	0.819512	K562	H3K4me2
HyenaDNA-450k	0.837037	K562	H3K4me3
HyenaDNA-450k	0.626662	K562	H3K79me2
HyenaDNA-450k	0.826204	K562	H3K9ac
HyenaDNA-450k	0.399142	K562	H3K9me3
HyenaDNA-450k	0.614778	K562	H4K20me1
HyenaDNA-450k	0.808188	K562	HCFC1
HyenaDNA-450k	0.659893	K562	HDAC2
HyenaDNA-450k	0.733868	K562	JUND
HyenaDNA-450k	0.369645	K562	MAFK
HyenaDNA-450k	0.816627	K562	MAX
HyenaDNA-450k	0.86342	K562	MAZ
HyenaDNA-450k	0.648368	K562	MYC
HyenaDNA-450k	0.710437	K562	NBN
HyenaDNA-450k	0.70964	K562	NRF1
HyenaDNA-450k	0.818723	K562	POLR2A
HyenaDNA-450k	0.737559	K562	RAD21
HyenaDNA-450k	0.358157	K562	RAD51
HyenaDNA-450k	0.750292	K562	RCOR1
HyenaDNA-450k	0.386037	K562	REST
HyenaDNA-450k	0.304349	K562	RFX5
HyenaDNA-450k	0.741529	K562	SIN3A
HyenaDNA-450k	0.644496	K562	SP1
HyenaDNA-450k	0.361388	K562	SRF
HyenaDNA-450k	0.490757	K562	SUZ12
HyenaDNA-450k	0.843439	K562	TAF1
HyenaDNA-450k	0.723507	K562	TARDBP
HyenaDNA-450k	0.523307	K562	TCF12
HyenaDNA-450k	0.442717	K562	YBX1
HyenaDNA-450k	0.286684	K562	ZBTB33
HyenaDNA-450k	0.608676	K562	ZBTB40
HyenaDNA-450k	0.47889	K562	ZNF24
HyenaDNA-450k	0.523665	GM12878	ARID3A
HyenaDNA-450k	0.723255	GM12878	ATF7
HyenaDNA-450k	0.354818	GM12878	CEBPB
HyenaDNA-450k	0.637747	GM12878	CREB1
HyenaDNA-450k	0.703119	GM12878	CTCF
HyenaDNA-450k	0.687978	GM12878	ELF1
HyenaDNA-450k	0.24314	GM12878	EP300
HyenaDNA-450k	0.170691	GM12878	FOXK2
HyenaDNA-450k	0.415862	GM12878	GABPA
HyenaDNA-450k	0.747464	GM12878	H2AFZ
HyenaDNA-450k	0.670804	GM12878	H3K27ac
HyenaDNA-450k	0.36637	GM12878	H3K27me3
HyenaDNA-450k	0.607403	GM12878	H3K36me3
HyenaDNA-450k	0.696407	GM12878	H3K4me1
HyenaDNA-450k	0.794214	GM12878	H3K4me2
HyenaDNA-450k	0.789309	GM12878	H3K4me3
HyenaDNA-450k	0.636929	GM12878	H3K79me2
HyenaDNA-450k	0.795305	GM12878	H3K9ac
HyenaDNA-450k	0.352505	GM12878	H3K9me3
HyenaDNA-450k	0.290692	GM12878	H4K20me1
HyenaDNA-450k	0.749686	GM12878	HCFC1
HyenaDNA-450k	0.491051	GM12878	HDAC2
HyenaDNA-450k	0.314204	GM12878	JUND
HyenaDNA-450k	0.102371	GM12878	MAFK
HyenaDNA-450k	0.702633	GM12878	MAX
HyenaDNA-450k	0.788143	GM12878	MAZ
HyenaDNA-450k	0.525621	GM12878	MYC
HyenaDNA-450k	0.722138	GM12878	NBN
HyenaDNA-450k	0.485916	GM12878	NRF1
HyenaDNA-450k	0.760333	GM12878	POLR2A
HyenaDNA-450k	0.674256	GM12878	RAD21
HyenaDNA-450k	0.5212	GM12878	RAD51
HyenaDNA-450k	0.555822	GM12878	RCOR1
HyenaDNA-450k	0.245225	GM12878	REST
HyenaDNA-450k	0.409062	GM12878	RFX5
HyenaDNA-450k	0.651063	GM12878	SIN3A
HyenaDNA-450k	0.699509	GM12878	SP1
HyenaDNA-450k	0.289507	GM12878	SRF
HyenaDNA-450k	0.198389	GM12878	SUZ12
HyenaDNA-450k	0.767105	GM12878	TAF1
HyenaDNA-450k	0.461114	GM12878	TARDBP
HyenaDNA-450k	0.345514	GM12878	TCF12
HyenaDNA-450k	0.401129	GM12878	YBX1
HyenaDNA-450k	0.383529	GM12878	ZBTB33
HyenaDNA-450k	0.452085	GM12878	ZBTB40
HyenaDNA-450k	0.389734	GM12878	ZNF24
HyenaDNA-450k	0.184629	MCF-7	ARID3A
HyenaDNA-450k	0.303612	MCF-7	ATF7
HyenaDNA-450k	0.422592	MCF-7	CEBPB
HyenaDNA-450k	0.518969	MCF-7	CREB1
HyenaDNA-450k	0.75204	MCF-7	CTCF
HyenaDNA-450k	0.318736	MCF-7	ELF1
HyenaDNA-450k	0.579402	MCF-7	EP300
HyenaDNA-450k	0.225796	MCF-7	FOXK2
HyenaDNA-450k	0.580535	MCF-7	GABPA
HyenaDNA-450k	0.819026	MCF-7	H2AFZ
HyenaDNA-450k	0.661982	MCF-7	H3K27ac
HyenaDNA-450k	0.139219	MCF-7	H3K27me3
HyenaDNA-450k	0.571127	MCF-7	H3K36me3
HyenaDNA-450k	0.800525	MCF-7	H3K4me1
HyenaDNA-450k	0.866841	MCF-7	H3K4me2
HyenaDNA-450k	0.878233	MCF-7	H3K4me3
HyenaDNA-450k	0.7386	MCF-7	H3K79me2
HyenaDNA-450k	0.834197	MCF-7	H3K9ac
HyenaDNA-450k	0.295619	MCF-7	H3K9me3
HyenaDNA-450k	0.65852	MCF-7	H4K20me1
HyenaDNA-450k	0.716312	MCF-7	HCFC1
HyenaDNA-450k	0.633915	MCF-7	HDAC2
HyenaDNA-450k	0.51411	MCF-7	JUND
HyenaDNA-450k	0.165531	MCF-7	MAFK
HyenaDNA-450k	0.762369	MCF-7	MAX
HyenaDNA-450k	0.748005	MCF-7	MAZ
HyenaDNA-450k	0.758845	MCF-7	MYC
HyenaDNA-450k	0.305469	MCF-7	NBN
HyenaDNA-450k	0.524242	MCF-7	NRF1
HyenaDNA-450k	0.869106	MCF-7	POLR2A
HyenaDNA-450k	0.703469	MCF-7	RAD21
HyenaDNA-450k	0.515676	MCF-7	RAD51
HyenaDNA-450k	0.475722	MCF-7	RCOR1
HyenaDNA-450k	0.1822	MCF-7	REST
HyenaDNA-450k	0.458497	MCF-7	RFX5
HyenaDNA-450k	0.705716	MCF-7	SIN3A
HyenaDNA-450k	0.336475	MCF-7	SP1
HyenaDNA-450k	0.390774	MCF-7	SRF
HyenaDNA-450k	0.573347	MCF-7	SUZ12
HyenaDNA-450k	0.529006	MCF-7	TAF1
HyenaDNA-450k	0.663491	MCF-7	TARDBP
HyenaDNA-450k	0.417943	MCF-7	TCF12
HyenaDNA-450k	0.480502	MCF-7	YBX1
HyenaDNA-450k	0.413191	MCF-7	ZBTB33
HyenaDNA-450k	0.348154	MCF-7	ZBTB40
HyenaDNA-450k	0.52974	MCF-7	ZNF24
HyenaDNA-450k	0.668084	HepG2	ARID3A
HyenaDNA-450k	0.117787	HepG2	ATF7
HyenaDNA-450k	0.445242	HepG2	CEBPB
HyenaDNA-450k	0.712606	HepG2	CREB1
HyenaDNA-450k	0.676919	HepG2	CTCF
HyenaDNA-450k	0.635083	HepG2	ELF1
HyenaDNA-450k	0.728978	HepG2	EP300
HyenaDNA-450k	0.434932	HepG2	FOXK2
HyenaDNA-450k	0.440922	HepG2	GABPA
HyenaDNA-450k	0.519857	HepG2	H2AFZ
HyenaDNA-450k	0.795	HepG2	H3K27ac
HyenaDNA-450k	0.581986	HepG2	H3K27me3
HyenaDNA-450k	0.655545	HepG2	H3K36me3
HyenaDNA-450k	0.757569	HepG2	H3K4me1
HyenaDNA-450k	0.853915	HepG2	H3K4me2
HyenaDNA-450k	0.88636	HepG2	H3K4me3
HyenaDNA-450k	0.727119	HepG2	H3K79me2
HyenaDNA-450k	0.798139	HepG2	H3K9ac
HyenaDNA-450k	-0.0809968	HepG2	H3K9me3
HyenaDNA-450k	0.582448	HepG2	H4K20me1
HyenaDNA-450k	0.664937	HepG2	HCFC1
HyenaDNA-450k	0.719903	HepG2	HDAC2
HyenaDNA-450k	0.350381	HepG2	JUND
HyenaDNA-450k	0.108939	HepG2	MAFK
HyenaDNA-450k	0.763269	HepG2	MAX
HyenaDNA-450k	0.731843	HepG2	MAZ
HyenaDNA-450k	0.670733	HepG2	MYC
HyenaDNA-450k	0.140627	HepG2	NBN
HyenaDNA-450k	0.248403	HepG2	NRF1
HyenaDNA-450k	0.771172	HepG2	POLR2A
HyenaDNA-450k	0.613132	HepG2	RAD21
HyenaDNA-450k	0.112845	HepG2	RAD51
HyenaDNA-450k	0.593394	HepG2	RCOR1
HyenaDNA-450k	0.324805	HepG2	REST
HyenaDNA-450k	0.466054	HepG2	RFX5
HyenaDNA-450k	0.77799	HepG2	SIN3A
HyenaDNA-450k	0.385217	HepG2	SP1
HyenaDNA-450k	0.373408	HepG2	SRF
HyenaDNA-450k	0.394719	HepG2	SUZ12
HyenaDNA-450k	0.736009	HepG2	TAF1
HyenaDNA-450k	0.562361	HepG2	TARDBP
HyenaDNA-450k	0.278025	HepG2	TCF12
HyenaDNA-450k	0.440914	HepG2	YBX1
HyenaDNA-450k	0.250549	HepG2	ZBTB33
HyenaDNA-450k	0.195871	HepG2	ZBTB40
HyenaDNA-450k	0.545549	HepG2	ZNF24
DNABERT2	0.675086	K562	ARID3A
DNABERT2	0.725587	K562	ATF7
DNABERT2	0.382272	K562	CEBPB
DNABERT2	0.681831	K562	CREB1
DNABERT2	0.755696	K562	CTCF
DNABERT2	0.551101	K562	ELF1
DNABERT2	0.698366	K562	EP300
DNABERT2	0.622755	K562	FOXK2
DNABERT2	0.54261	K562	GABPA
DNABERT2	0.728838	K562	H2AFZ
DNABERT2	0.741876	K562	H3K27ac
DNABERT2	0.680139	K562	H3K27me3
DNABERT2	0.735793	K562	H3K36me3
DNABERT2	0.725954	K562	H3K4me1
DNABERT2	0.83995	K562	H3K4me2
DNABERT2	0.849527	K562	H3K4me3
DNABERT2	0.692143	K562	H3K79me2
DNABERT2	0.847486	K562	H3K9ac
DNABERT2	0.497891	K562	H3K9me3
DNABERT2	0.661439	K562	H4K20me1
DNABERT2	0.800812	K562	HCFC1
DNABERT2	0.670287	K562	HDAC2
DNABERT2	0.730889	K562	JUND
DNABERT2	0.387591	K562	MAFK
DNABERT2	0.827419	K562	MAX
DNABERT2	0.877148	K562	MAZ
DNABERT2	0.655748	K562	MYC
DNABERT2	0.74717	K562	NBN
DNABERT2	0.706959	K562	NRF1
DNABERT2	0.829498	K562	POLR2A
DNABERT2	0.753983	K562	RAD21
DNABERT2	0.384617	K562	RAD51
DNABERT2	0.755488	K562	RCOR1
DNABERT2	0.392677	K562	REST
DNABERT2	0.325241	K562	RFX5
DNABERT2	0.769302	K562	SIN3A
DNABERT2	0.66207	K562	SP1
DNABERT2	0.387894	K562	SRF
DNABERT2	0.613758	K562	SUZ12
DNABERT2	0.852641	K562	TAF1
DNABERT2	0.746354	K562	TARDBP
DNABERT2	0.529011	K562	TCF12
DNABERT2	0.417244	K562	YBX1
DNABERT2	0.358941	K562	ZBTB33
DNABERT2	0.650003	K562	ZBTB40
DNABERT2	0.510871	K562	ZNF24
DNABERT2	0.531387	GM12878	ARID3A
DNABERT2	0.725139	GM12878	ATF7
DNABERT2	0.353606	GM12878	CEBPB
DNABERT2	0.635197	GM12878	CREB1
DNABERT2	0.729072	GM12878	CTCF
DNABERT2	0.652863	GM12878	ELF1
DNABERT2	0.230019	GM12878	EP300
DNABERT2	0.163138	GM12878	FOXK2
DNABERT2	0.415011	GM12878	GABPA
DNABERT2	0.706048	GM12878	H2AFZ
DNABERT2	0.61202	GM12878	H3K27ac
DNABERT2	0.442291	GM12878	H3K27me3
DNABERT2	0.649631	GM12878	H3K36me3
DNABERT2	0.714761	GM12878	H3K4me1
DNABERT2	0.788059	GM12878	H3K4me2
DNABERT2	0.796114	GM12878	H3K4me3
DNABERT2	0.635698	GM12878	H3K79me2
DNABERT2	0.794749	GM12878	H3K9ac
DNABERT2	0.413546	GM12878	H3K9me3
DNABERT2	0.362198	GM12878	H4K20me1
DNABERT2	0.757013	GM12878	HCFC1
DNABERT2	0.44261	GM12878	HDAC2
DNABERT2	0.290747	GM12878	JUND
DNABERT2	0.0967205	GM12878	MAFK
DNABERT2	0.658341	GM12878	MAX
DNABERT2	0.759191	GM12878	MAZ
DNABERT2	0.503363	GM12878	MYC
DNABERT2	0.714891	GM12878	NBN
DNABERT2	0.505472	GM12878	NRF1
DNABERT2	0.767718	GM12878	POLR2A
DNABERT2	0.696531	GM12878	RAD21
DNABERT2	0.523276	GM12878	RAD51
DNABERT2	0.52085	GM12878	RCOR1
DNABERT2	0.210699	GM12878	REST
DNABERT2	0.41886	GM12878	RFX5
DNABERT2	0.652462	GM12878	SIN3A
DNABERT2	0.714114	GM12878	SP1
DNABERT2	0.327164	GM12878	SRF
DNABERT2	0.334253	GM12878	SUZ12
DNABERT2	0.740967	GM12878	TAF1
DNABERT2	0.457836	GM12878	TARDBP
DNABERT2	0.349223	GM12878	TCF12
DNABERT2	0.417177	GM12878	YBX1
DNABERT2	0.340327	GM12878	ZBTB33
DNABERT2	0.413547	GM12878	ZBTB40
DNABERT2	0.389563	GM12878	ZNF24
DNABERT2	0.105728	MCF-7	ARID3A
DNABERT2	0.301154	MCF-7	ATF7
DNABERT2	0.428507	MCF-7	CEBPB
DNABERT2	0.498216	MCF-7	CREB1
DNABERT2	0.757452	MCF-7	CTCF
DNABERT2	0.324294	MCF-7	ELF1
DNABERT2	0.565491	MCF-7	EP300
DNABERT2	0.16499	MCF-7	FOXK2
DNABERT2	0.595389	MCF-7	GABPA
DNABERT2	0.808598	MCF-7	H2AFZ
DNABERT2	0.633903	MCF-7	H3K27ac
DNABERT2	0.225551	MCF-7	H3K27me3
DNABERT2	0.612574	MCF-7	H3K36me3
DNABERT2	0.802278	MCF-7	H3K4me1
DNABERT2	0.873424	MCF-7	H3K4me2
DNABERT2	0.893054	MCF-7	H3K4me3
DNABERT2	0.749494	MCF-7	H3K79me2
DNABERT2	0.843426	MCF-7	H3K9ac
DNABERT2	0.432388	MCF-7	H3K9me3
DNABERT2	0.706883	MCF-7	H4K20me1
DNABERT2	0.740338	MCF-7	HCFC1
DNABERT2	0.625027	MCF-7	HDAC2
DNABERT2	0.517696	MCF-7	JUND
DNABERT2	0.150164	MCF-7	MAFK
DNABERT2	0.757025	MCF-7	MAX
DNABERT2	0.755497	MCF-7	MAZ
DNABERT2	0.672868	MCF-7	MYC
DNABERT2	0.282266	MCF-7	NBN
DNABERT2	0.552122	MCF-7	NRF1
DNABERT2	0.869531	MCF-7	POLR2A
DNABERT2	0.71285	MCF-7	RAD21
DNABERT2	0.512169	MCF-7	RAD51
DNABERT2	0.445869	MCF-7	RCOR1
DNABERT2	0.191857	MCF-7	REST
DNABERT2	0.453133	MCF-7	RFX5
DNABERT2	0.671988	MCF-7	SIN3A
DNABERT2	0.246333	MCF-7	SP1
DNABERT2	0.39494	MCF-7	SRF
DNABERT2	0.444821	MCF-7	SUZ12
DNABERT2	0.529421	MCF-7	TAF1
DNABERT2	0.61798	MCF-7	TARDBP
DNABERT2	0.444429	MCF-7	TCF12
DNABERT2	0.475178	MCF-7	YBX1
DNABERT2	0.358364	MCF-7	ZBTB33
DNABERT2	0.347575	MCF-7	ZBTB40
DNABERT2	0.512836	MCF-7	ZNF24
DNABERT2	0.651224	HepG2	ARID3A
DNABERT2	0.116283	HepG2	ATF7
DNABERT2	0.435059	HepG2	CEBPB
DNABERT2	0.704734	HepG2	CREB1
DNABERT2	0.702428	HepG2	CTCF
DNABERT2	0.606834	HepG2	ELF1
DNABERT2	0.727115	HepG2	EP300
DNABERT2	0.414134	HepG2	FOXK2
DNABERT2	0.424306	HepG2	GABPA
DNABERT2	0.545816	HepG2	H2AFZ
DNABERT2	0.770018	HepG2	H3K27ac
DNABERT2	0.539151	HepG2	H3K27me3
DNABERT2	0.720757	HepG2	H3K36me3
DNABERT2	0.749837	HepG2	H3K4me1
DNABERT2	0.856143	HepG2	H3K4me2
DNABERT2	0.884135	HepG2	H3K4me3
DNABERT2	0.761043	HepG2	H3K79me2
DNABERT2	0.786105	HepG2	H3K9ac
DNABERT2	-0.109272	HepG2	H3K9me3
DNABERT2	0.617859	HepG2	H4K20me1
DNABERT2	0.65421	HepG2	HCFC1
DNABERT2	0.706101	HepG2	HDAC2
DNABERT2	0.350077	HepG2	JUND
DNABERT2	0.108073	HepG2	MAFK
DNABERT2	0.754729	HepG2	MAX
DNABERT2	0.721106	HepG2	MAZ
DNABERT2	0.669354	HepG2	MYC
DNABERT2	0.106512	HepG2	NBN
DNABERT2	0.268687	HepG2	NRF1
DNABERT2	0.773848	HepG2	POLR2A
DNABERT2	0.63738	HepG2	RAD21
DNABERT2	0.119017	HepG2	RAD51
DNABERT2	0.565405	HepG2	RCOR1
DNABERT2	0.31282	HepG2	REST
DNABERT2	0.437169	HepG2	RFX5
DNABERT2	0.781899	HepG2	SIN3A
DNABERT2	0.298741	HepG2	SP1
DNABERT2	0.346518	HepG2	SRF
DNABERT2	0.249225	HepG2	SUZ12
DNABERT2	0.727249	HepG2	TAF1
DNABERT2	0.511291	HepG2	TARDBP
DNABERT2	0.270623	HepG2	TCF12
DNABERT2	0.322677	HepG2	YBX1
DNABERT2	0.239821	HepG2	ZBTB33
DNABERT2	0.189133	HepG2	ZBTB40
DNABERT2	0.520329	HepG2	ZNF24
Sei	0.694918	K562	ARID3A
Sei	0.78395	K562	ATF7
Sei	0.680171	K562	CEBPB
Sei	0.739189	K562	CREB1
Sei	0.869459	K562	CTCF
Sei	0.634432	K562	ELF1
Sei	0.770431	K562	EP300
Sei	0.659211	K562	FOXK2
Sei	0.633937	K562	GABPA
Sei	0.719982	K562	H2AFZ
Sei	0.772065	K562	H3K27ac
Sei	0.684439	K562	H3K27me3
Sei	0.750344	K562	H3K36me3
Sei	0.736806	K562	H3K4me1
Sei	0.844831	K562	H3K4me2
Sei	0.859742	K562	H3K4me3
Sei	0.686798	K562	H3K79me2
Sei	0.847865	K562	H3K9ac
Sei	0.50353	K562	H3K9me3
Sei	0.64228	K562	H4K20me1
Sei	0.813507	K562	HCFC1
Sei	0.730671	K562	HDAC2
Sei	0.816273	K562	JUND
Sei	0.609878	K562	MAFK
Sei	0.839323	K562	MAX
Sei	0.8633	K562	MAZ
Sei	0.679035	K562	MYC
Sei	0.775172	K562	NBN
Sei	0.710507	K562	NRF1
Sei	0.809393	K562	POLR2A
Sei	0.862054	K562	RAD21
Sei	0.561529	K562	RAD51
Sei	0.785957	K562	RCOR1
Sei	0.440456	K562	REST
Sei	0.331041	K562	RFX5
Sei	0.770779	K562	SIN3A
Sei	0.666668	K562	SP1
Sei	0.414838	K562	SRF
Sei	0.597138	K562	SUZ12
Sei	0.850361	K562	TAF1
Sei	0.755886	K562	TARDBP
Sei	0.639853	K562	TCF12
Sei	0.462391	K562	YBX1
Sei	0.342985	K562	ZBTB33
Sei	0.666729	K562	ZBTB40
Sei	0.542995	K562	ZNF24
Sei	0.617918	GM12878	ARID3A
Sei	0.772151	GM12878	ATF7
Sei	0.247596	GM12878	CEBPB
Sei	0.7016	GM12878	CREB1
Sei	0.874216	GM12878	CTCF
Sei	0.770903	GM12878	ELF1
Sei	0.315775	GM12878	EP300
Sei	0.228611	GM12878	FOXK2
Sei	0.528205	GM12878	GABPA
Sei	0.803827	GM12878	H2AFZ
Sei	0.772683	GM12878	H3K27ac
Sei	0.522599	GM12878	H3K27me3
Sei	0.642607	GM12878	H3K36me3
Sei	0.760455	GM12878	H3K4me1
Sei	0.833108	GM12878	H3K4me2
Sei	0.838914	GM12878	H3K4me3
Sei	0.722139	GM12878	H3K79me2
Sei	0.838467	GM12878	H3K9ac
Sei	0.388591	GM12878	H3K9me3
Sei	0.392113	GM12878	H4K20me1
Sei	0.803045	GM12878	HCFC1
Sei	0.564159	GM12878	HDAC2
Sei	0.384583	GM12878	JUND
Sei	0.276703	GM12878	MAFK
Sei	0.757945	GM12878	MAX
Sei	0.819879	GM12878	MAZ
Sei	0.548582	GM12878	MYC
Sei	0.841549	GM12878	NBN
Sei	0.518513	GM12878	NRF1
Sei	0.775967	GM12878	POLR2A
Sei	0.827777	GM12878	RAD21
Sei	0.609795	GM12878	RAD51
Sei	0.645589	GM12878	RCOR1
Sei	0.294478	GM12878	REST
Sei	0.42486	GM12878	RFX5
Sei	0.757933	GM12878	SIN3A
Sei	0.765156	GM12878	SP1
Sei	0.335734	GM12878	SRF
Sei	0.509417	GM12878	SUZ12
Sei	0.788197	GM12878	TAF1
Sei	0.48864	GM12878	TARDBP
Sei	0.406638	GM12878	TCF12
Sei	0.488698	GM12878	YBX1
Sei	0.452379	GM12878	ZBTB33
Sei	0.513929	GM12878	ZBTB40
Sei	0.403833	GM12878	ZNF24
Sei	0.102657	MCF-7	ARID3A
Sei	0.419811	MCF-7	ATF7
Sei	0.687892	MCF-7	CEBPB
Sei	0.554184	MCF-7	CREB1
Sei	0.872026	MCF-7	CTCF
Sei	0.396626	MCF-7	ELF1
Sei	0.609182	MCF-7	EP300
Sei	0.175411	MCF-7	FOXK2
Sei	0.679325	MCF-7	GABPA
Sei	0.88353	MCF-7	H2AFZ
Sei	0.644426	MCF-7	H3K27ac
Sei	0.137719	MCF-7	H3K27me3
Sei	0.621177	MCF-7	H3K36me3
Sei	0.838543	MCF-7	H3K4me1
Sei	0.863236	MCF-7	H3K4me2
Sei	0.901285	MCF-7	H3K4me3
Sei	0.749664	MCF-7	H3K79me2
Sei	0.842126	MCF-7	H3K9ac
Sei	0.356923	MCF-7	H3K9me3
Sei	0.700417	MCF-7	H4K20me1
Sei	0.757045	MCF-7	HCFC1
Sei	0.687408	MCF-7	HDAC2
Sei	0.612047	MCF-7	JUND
Sei	0.334019	MCF-7	MAFK
Sei	0.79496	MCF-7	MAX
Sei	0.775981	MCF-7	MAZ
Sei	0.682723	MCF-7	MYC
Sei	0.295142	MCF-7	NBN
Sei	0.541022	MCF-7	NRF1
Sei	0.878691	MCF-7	POLR2A
Sei	0.826386	MCF-7	RAD21
Sei	0.584643	MCF-7	RAD51
Sei	0.484725	MCF-7	RCOR1
Sei	0.18909	MCF-7	REST
Sei	0.456068	MCF-7	RFX5
Sei	0.650278	MCF-7	SIN3A
Sei	0.218262	MCF-7	SP1
Sei	0.403928	MCF-7	SRF
Sei	0.481715	MCF-7	SUZ12
Sei	0.529923	MCF-7	TAF1
Sei	0.622063	MCF-7	TARDBP
Sei	0.472222	MCF-7	TCF12
Sei	0.486486	MCF-7	YBX1
Sei	0.371741	MCF-7	ZBTB33
Sei	0.367407	MCF-7	ZBTB40
Sei	0.539537	MCF-7	ZNF24
Sei	0.682594	HepG2	ARID3A
Sei	0.241346	HepG2	ATF7
Sei	0.65914	HepG2	CEBPB
Sei	0.786402	HepG2	CREB1
Sei	0.88669	HepG2	CTCF
Sei	0.735005	HepG2	ELF1
Sei	0.759454	HepG2	EP300
Sei	0.455184	HepG2	FOXK2
Sei	0.575165	HepG2	GABPA
Sei	0.52083	HepG2	H2AFZ
Sei	0.815251	HepG2	H3K27ac
Sei	0.663735	HepG2	H3K27me3
Sei	0.737473	HepG2	H3K36me3
Sei	0.751158	HepG2	H3K4me1
Sei	0.851172	HepG2	H3K4me2
Sei	0.884604	HepG2	H3K4me3
Sei	0.755014	HepG2	H3K79me2
Sei	0.823227	HepG2	H3K9ac
Sei	0.0231494	HepG2	H3K9me3
Sei	0.562268	HepG2	H4K20me1
Sei	0.705777	HepG2	HCFC1
Sei	0.740716	HepG2	HDAC2
Sei	0.522424	HepG2	JUND
Sei	0.353183	HepG2	MAFK
Sei	0.791465	HepG2	MAX
Sei	0.751803	HepG2	MAZ
Sei	0.686127	HepG2	MYC
Sei	0.131591	HepG2	NBN
Sei	0.287525	HepG2	NRF1
Sei	0.779018	HepG2	POLR2A
Sei	0.801734	HepG2	RAD21
Sei	0.218227	HepG2	RAD51
Sei	0.626066	HepG2	RCOR1
Sei	0.343261	HepG2	REST
Sei	0.484347	HepG2	RFX5
Sei	0.791786	HepG2	SIN3A
Sei	0.443391	HepG2	SP1
Sei	0.392129	HepG2	SRF
Sei	0.306905	HepG2	SUZ12
Sei	0.738656	HepG2	TAF1
Sei	0.553819	HepG2	TARDBP
Sei	0.290694	HepG2	TCF12
Sei	0.396933	HepG2	YBX1
Sei	0.222993	HepG2	ZBTB33
Sei	0.21317	HepG2	ZBTB40
Sei	0.558157	HepG2	ZNF24
Enformer	0.613858	K562	ARID3A
Enformer	0.725541	K562	ATF7
Enformer	0.354587	K562	CEBPB
Enformer	0.673962	K562	CREB1
Enformer	0.718061	K562	CTCF
Enformer	0.481615	K562	ELF1
Enformer	0.685278	K562	EP300
Enformer	0.58773	K562	FOXK2
Enformer	0.542483	K562	GABPA
Enformer	0.687387	K562	H2AFZ
Enformer	0.752797	K562	H3K27ac
Enformer	0.569458	K562	H3K27me3
Enformer	0.463234	K562	H3K36me3
Enformer	0.659094	K562	H3K4me1
Enformer	0.811557	K562	H3K4me2
Enformer	0.812007	K562	H3K4me3
Enformer	0.539182	K562	H3K79me2
Enformer	0.810853	K562	H3K9ac
Enformer	0.408363	K562	H3K9me3
Enformer	0.515346	K562	H4K20me1
Enformer	0.795546	K562	HCFC1
Enformer	0.646882	K562	HDAC2
Enformer	0.731422	K562	JUND
Enformer	0.358887	K562	MAFK
Enformer	0.825307	K562	MAX
Enformer	0.86539	K562	MAZ
Enformer	0.63546	K562	MYC
Enformer	0.704604	K562	NBN
Enformer	0.688553	K562	NRF1
Enformer	0.83136	K562	POLR2A
Enformer	0.729102	K562	RAD21
Enformer	0.365968	K562	RAD51
Enformer	0.762809	K562	RCOR1
Enformer	0.383768	K562	REST
Enformer	0.275544	K562	RFX5
Enformer	0.716789	K562	SIN3A
Enformer	0.66412	K562	SP1
Enformer	0.352806	K562	SRF
Enformer	0.487069	K562	SUZ12
Enformer	0.835404	K562	TAF1
Enformer	0.690835	K562	TARDBP
Enformer	0.489318	K562	TCF12
Enformer	0.26444	K562	YBX1
Enformer	0.292818	K562	ZBTB33
Enformer	0.630549	K562	ZBTB40
Enformer	0.453038	K562	ZNF24
Enformer	0.549857	GM12878	ARID3A
Enformer	0.702878	GM12878	ATF7
Enformer	0.283925	GM12878	CEBPB
Enformer	0.625343	GM12878	CREB1
Enformer	0.673033	GM12878	CTCF
Enformer	0.68905	GM12878	ELF1
Enformer	0.276723	GM12878	EP300
Enformer	0.186541	GM12878	FOXK2
Enformer	0.391094	GM12878	GABPA
Enformer	0.746548	GM12878	H2AFZ
Enformer	0.709226	GM12878	H3K27ac
Enformer	0.351278	GM12878	H3K27me3
Enformer	0.431419	GM12878	H3K36me3
Enformer	0.690354	GM12878	H3K4me1
Enformer	0.758778	GM12878	H3K4me2
Enformer	0.704007	GM12878	H3K4me3
Enformer	0.544607	GM12878	H3K79me2
Enformer	0.771426	GM12878	H3K9ac
Enformer	0.107697	GM12878	H3K9me3
Enformer	0.270824	GM12878	H4K20me1
Enformer	0.713218	GM12878	HCFC1
Enformer	0.518223	GM12878	HDAC2
Enformer	0.322695	GM12878	JUND
Enformer	0.107277	GM12878	MAFK
Enformer	0.662201	GM12878	MAX
Enformer	0.733087	GM12878	MAZ
Enformer	0.47572	GM12878	MYC
Enformer	0.788481	GM12878	NBN
Enformer	0.421522	GM12878	NRF1
Enformer	0.732349	GM12878	POLR2A
Enformer	0.634963	GM12878	RAD21
Enformer	0.491514	GM12878	RAD51
Enformer	0.586845	GM12878	RCOR1
Enformer	0.234109	GM12878	REST
Enformer	0.404762	GM12878	RFX5
Enformer	0.643254	GM12878	SIN3A
Enformer	0.738964	GM12878	SP1
Enformer	0.282031	GM12878	SRF
Enformer	0.147367	GM12878	SUZ12
Enformer	0.722078	GM12878	TAF1
Enformer	0.447465	GM12878	TARDBP
Enformer	0.288584	GM12878	TCF12
Enformer	0.34059	GM12878	YBX1
Enformer	0.41976	GM12878	ZBTB33
Enformer	0.465438	GM12878	ZBTB40
Enformer	0.379682	GM12878	ZNF24
Enformer	0.132005	MCF-7	ARID3A
Enformer	0.260111	MCF-7	ATF7
Enformer	0.398092	MCF-7	CEBPB
Enformer	0.453136	MCF-7	CREB1
Enformer	0.748054	MCF-7	CTCF
Enformer	0.290274	MCF-7	ELF1
Enformer	0.501977	MCF-7	EP300
Enformer	0.10422	MCF-7	FOXK2
Enformer	0.574523	MCF-7	GABPA
Enformer	0.820146	MCF-7	H2AFZ
Enformer	0.612003	MCF-7	H3K27ac
Enformer	0.194728	MCF-7	H3K27me3
Enformer	0.316877	MCF-7	H3K36me3
Enformer	0.757739	MCF-7	H3K4me1
Enformer	0.828307	MCF-7	H3K4me2
Enformer	0.813652	MCF-7	H3K4me3
Enformer	0.498577	MCF-7	H3K79me2
Enformer	0.801413	MCF-7	H3K9ac
Enformer	0.181288	MCF-7	H3K9me3
Enformer	0.377111	MCF-7	H4K20me1
Enformer	0.703556	MCF-7	HCFC1
Enformer	0.627195	MCF-7	HDAC2
Enformer	0.471214	MCF-7	JUND
Enformer	0.148668	MCF-7	MAFK
Enformer	0.754405	MCF-7	MAX
Enformer	0.736377	MCF-7	MAZ
Enformer	0.598616	MCF-7	MYC
Enformer	0.242502	MCF-7	NBN
Enformer	0.506719	MCF-7	NRF1
Enformer	0.800827	MCF-7	POLR2A
Enformer	0.703545	MCF-7	RAD21
Enformer	0.501781	MCF-7	RAD51
Enformer	0.428551	MCF-7	RCOR1
Enformer	0.175033	MCF-7	REST
Enformer	0.451578	MCF-7	RFX5
Enformer	0.677939	MCF-7	SIN3A
Enformer	0.199661	MCF-7	SP1
Enformer	0.382609	MCF-7	SRF
Enformer	0.317383	MCF-7	SUZ12
Enformer	0.509384	MCF-7	TAF1
Enformer	0.583493	MCF-7	TARDBP
Enformer	0.314936	MCF-7	TCF12
Enformer	0.225983	MCF-7	YBX1
Enformer	0.271932	MCF-7	ZBTB33
Enformer	0.328559	MCF-7	ZBTB40
Enformer	0.522386	MCF-7	ZNF24
Enformer	0.552733	HepG2	ARID3A
Enformer	0.102207	HepG2	ATF7
Enformer	0.405939	HepG2	CEBPB
Enformer	0.671818	HepG2	CREB1
Enformer	0.663861	HepG2	CTCF
Enformer	0.587815	HepG2	ELF1
Enformer	0.613947	HepG2	EP300
Enformer	0.355557	HepG2	FOXK2
Enformer	0.372174	HepG2	GABPA
Enformer	0.448598	HepG2	H2AFZ
Enformer	0.73422	HepG2	H3K27ac
Enformer	0.461198	HepG2	H3K27me3
Enformer	0.406841	HepG2	H3K36me3
Enformer	0.678838	HepG2	H3K4me1
Enformer	0.822614	HepG2	H3K4me2
Enformer	0.834955	HepG2	H3K4me3
Enformer	0.479682	HepG2	H3K79me2
Enformer	0.785225	HepG2	H3K9ac
Enformer	0.265732	HepG2	H3K9me3
Enformer	0.350696	HepG2	H4K20me1
Enformer	0.605701	HepG2	HCFC1
Enformer	0.682133	HepG2	HDAC2
Enformer	0.316937	HepG2	JUND
Enformer	0.097353	HepG2	MAFK
Enformer	0.733467	HepG2	MAX
Enformer	0.697445	HepG2	MAZ
Enformer	0.646314	HepG2	MYC
Enformer	0.0562166	HepG2	NBN
Enformer	0.223454	HepG2	NRF1
Enformer	0.714554	HepG2	POLR2A
Enformer	0.587887	HepG2	RAD21
Enformer	0.102698	HepG2	RAD51
Enformer	0.602318	HepG2	RCOR1
Enformer	0.30082	HepG2	REST
Enformer	0.468992	HepG2	RFX5
Enformer	0.730079	HepG2	SIN3A
Enformer	0.395075	HepG2	SP1
Enformer	0.364633	HepG2	SRF
Enformer	0.271685	HepG2	SUZ12
Enformer	0.660226	HepG2	TAF1
Enformer	0.489275	HepG2	TARDBP
Enformer	0.268759	HepG2	TCF12
Enformer	0.0639055	HepG2	YBX1
Enformer	0.167895	HepG2	ZBTB33
Enformer	0.138944	HepG2	ZBTB40
Enformer	0.500493	HepG2	ZNF24
Nucleotide Transformer v2	0.663967	K562	ARID3A
Nucleotide Transformer v2	0.720978	K562	ATF7
Nucleotide Transformer v2	0.374286	K562	CEBPB
Nucleotide Transformer v2	0.674558	K562	CREB1
Nucleotide Transformer v2	0.725779	K562	CTCF
Nucleotide Transformer v2	0.508655	K562	ELF1
Nucleotide Transformer v2	0.700505	K562	EP300
Nucleotide Transformer v2	0.608748	K562	FOXK2
Nucleotide Transformer v2	0.53743	K562	GABPA
Nucleotide Transformer v2	0.697783	K562	H2AFZ
Nucleotide Transformer v2	0.725502	K562	H3K27ac
Nucleotide Transformer v2	0.630074	K562	H3K27me3
Nucleotide Transformer v2	0.618405	K562	H3K36me3
Nucleotide Transformer v2	0.68401	K562	H3K4me1
Nucleotide Transformer v2	0.820032	K562	H3K4me2
Nucleotide Transformer v2	0.840318	K562	H3K4me3
Nucleotide Transformer v2	0.625707	K562	H3K79me2
Nucleotide Transformer v2	0.836691	K562	H3K9ac
Nucleotide Transformer v2	0.437694	K562	H3K9me3
Nucleotide Transformer v2	0.611252	K562	H4K20me1
Nucleotide Transformer v2	0.795997	K562	HCFC1
Nucleotide Transformer v2	0.666234	K562	HDAC2
Nucleotide Transformer v2	0.725681	K562	JUND
Nucleotide Transformer v2	0.372478	K562	MAFK
Nucleotide Transformer v2	0.825043	K562	MAX
Nucleotide Transformer v2	0.864174	K562	MAZ
Nucleotide Transformer v2	0.642469	K562	MYC
Nucleotide Transformer v2	0.743101	K562	NBN
Nucleotide Transformer v2	0.705586	K562	NRF1
Nucleotide Transformer v2	0.824853	K562	POLR2A
Nucleotide Transformer v2	0.736833	K562	RAD21
Nucleotide Transformer v2	0.376946	K562	RAD51
Nucleotide Transformer v2	0.755171	K562	RCOR1
Nucleotide Transformer v2	0.396432	K562	REST
Nucleotide Transformer v2	0.329455	K562	RFX5
Nucleotide Transformer v2	0.736036	K562	SIN3A
Nucleotide Transformer v2	0.680529	K562	SP1
Nucleotide Transformer v2	0.380717	K562	SRF
Nucleotide Transformer v2	0.581422	K562	SUZ12
Nucleotide Transformer v2	0.836428	K562	TAF1
Nucleotide Transformer v2	0.727442	K562	TARDBP
Nucleotide Transformer v2	0.522712	K562	TCF12
Nucleotide Transformer v2	0.392866	K562	YBX1
Nucleotide Transformer v2	0.346072	K562	ZBTB33
Nucleotide Transformer v2	0.635535	K562	ZBTB40
Nucleotide Transformer v2	0.487139	K562	ZNF24
Nucleotide Transformer v2	0.557807	GM12878	ARID3A
Nucleotide Transformer v2	0.72339	GM12878	ATF7
Nucleotide Transformer v2	0.30646	GM12878	CEBPB
Nucleotide Transformer v2	0.635952	GM12878	CREB1
Nucleotide Transformer v2	0.702332	GM12878	CTCF
Nucleotide Transformer v2	0.71345	GM12878	ELF1
Nucleotide Transformer v2	0.25055	GM12878	EP300
Nucleotide Transformer v2	0.165975	GM12878	FOXK2
Nucleotide Transformer v2	0.378891	GM12878	GABPA
Nucleotide Transformer v2	0.723645	GM12878	H2AFZ
Nucleotide Transformer v2	0.676797	GM12878	H3K27ac
Nucleotide Transformer v2	0.420813	GM12878	H3K27me3
Nucleotide Transformer v2	0.554598	GM12878	H3K36me3
Nucleotide Transformer v2	0.641581	GM12878	H3K4me1
Nucleotide Transformer v2	0.782992	GM12878	H3K4me2
Nucleotide Transformer v2	0.747722	GM12878	H3K4me3
Nucleotide Transformer v2	0.645763	GM12878	H3K79me2
Nucleotide Transformer v2	0.765734	GM12878	H3K9ac
Nucleotide Transformer v2	0.227198	GM12878	H3K9me3
Nucleotide Transformer v2	0.330481	GM12878	H4K20me1
Nucleotide Transformer v2	0.717815	GM12878	HCFC1
Nucleotide Transformer v2	0.494511	GM12878	HDAC2
Nucleotide Transformer v2	0.318526	GM12878	JUND
Nucleotide Transformer v2	0.103504	GM12878	MAFK
Nucleotide Transformer v2	0.66216	GM12878	MAX
Nucleotide Transformer v2	0.759428	GM12878	MAZ
Nucleotide Transformer v2	0.464221	GM12878	MYC
Nucleotide Transformer v2	0.796681	GM12878	NBN
Nucleotide Transformer v2	0.428812	GM12878	NRF1
Nucleotide Transformer v2	0.725673	GM12878	POLR2A
Nucleotide Transformer v2	0.663002	GM12878	RAD21
Nucleotide Transformer v2	0.521956	GM12878	RAD51
Nucleotide Transformer v2	0.58217	GM12878	RCOR1
Nucleotide Transformer v2	0.238212	GM12878	REST
Nucleotide Transformer v2	0.410743	GM12878	RFX5
Nucleotide Transformer v2	0.707719	GM12878	SIN3A
Nucleotide Transformer v2	0.770526	GM12878	SP1
Nucleotide Transformer v2	0.28939	GM12878	SRF
Nucleotide Transformer v2	0.454989	GM12878	SUZ12
Nucleotide Transformer v2	0.754047	GM12878	TAF1
Nucleotide Transformer v2	0.466171	GM12878	TARDBP
Nucleotide Transformer v2	0.325505	GM12878	TCF12
Nucleotide Transformer v2	0.395188	GM12878	YBX1
Nucleotide Transformer v2	0.391556	GM12878	ZBTB33
Nucleotide Transformer v2	0.446506	GM12878	ZBTB40
Nucleotide Transformer v2	0.38719	GM12878	ZNF24
Nucleotide Transformer v2	0.0791204	MCF-7	ARID3A
Nucleotide Transformer v2	0.269539	MCF-7	ATF7
Nucleotide Transformer v2	0.407705	MCF-7	CEBPB
Nucleotide Transformer v2	0.462392	MCF-7	CREB1
Nucleotide Transformer v2	0.718703	MCF-7	CTCF
Nucleotide Transformer v2	0.309473	MCF-7	ELF1
Nucleotide Transformer v2	0.514566	MCF-7	EP300
Nucleotide Transformer v2	0.109751	MCF-7	FOXK2
Nucleotide Transformer v2	0.530481	MCF-7	GABPA
Nucleotide Transformer v2	0.769898	MCF-7	H2AFZ
Nucleotide Transformer v2	0.593978	MCF-7	H3K27ac
Nucleotide Transformer v2	0.215915	MCF-7	H3K27me3
Nucleotide Transformer v2	0.488737	MCF-7	H3K36me3
Nucleotide Transformer v2	0.744347	MCF-7	H3K4me1
Nucleotide Transformer v2	0.849212	MCF-7	H3K4me2
Nucleotide Transformer v2	0.829328	MCF-7	H3K4me3
Nucleotide Transformer v2	0.706112	MCF-7	H3K79me2
Nucleotide Transformer v2	0.792467	MCF-7	H3K9ac
Nucleotide Transformer v2	0.219441	MCF-7	H3K9me3
Nucleotide Transformer v2	0.632173	MCF-7	H4K20me1
Nucleotide Transformer v2	0.687644	MCF-7	HCFC1
Nucleotide Transformer v2	0.607165	MCF-7	HDAC2
Nucleotide Transformer v2	0.478777	MCF-7	JUND
Nucleotide Transformer v2	0.153323	MCF-7	MAFK
Nucleotide Transformer v2	0.739468	MCF-7	MAX
Nucleotide Transformer v2	0.726422	MCF-7	MAZ
Nucleotide Transformer v2	0.601332	MCF-7	MYC
Nucleotide Transformer v2	0.257535	MCF-7	NBN
Nucleotide Transformer v2	0.482868	MCF-7	NRF1
Nucleotide Transformer v2	0.821356	MCF-7	POLR2A
Nucleotide Transformer v2	0.668245	MCF-7	RAD21
Nucleotide Transformer v2	0.504406	MCF-7	RAD51
Nucleotide Transformer v2	0.432757	MCF-7	RCOR1
Nucleotide Transformer v2	0.149154	MCF-7	REST
Nucleotide Transformer v2	0.454577	MCF-7	RFX5
Nucleotide Transformer v2	0.577781	MCF-7	SIN3A
Nucleotide Transformer v2	0.176284	MCF-7	SP1
Nucleotide Transformer v2	0.374647	MCF-7	SRF
Nucleotide Transformer v2	0.322304	MCF-7	SUZ12
Nucleotide Transformer v2	0.483429	MCF-7	TAF1
Nucleotide Transformer v2	0.588031	MCF-7	TARDBP
Nucleotide Transformer v2	0.365088	MCF-7	TCF12
Nucleotide Transformer v2	0.439456	MCF-7	YBX1
Nucleotide Transformer v2	0.230162	MCF-7	ZBTB33
Nucleotide Transformer v2	0.319669	MCF-7	ZBTB40
Nucleotide Transformer v2	0.502395	MCF-7	ZNF24
Nucleotide Transformer v2	0.633979	HepG2	ARID3A
Nucleotide Transformer v2	0.111181	HepG2	ATF7
Nucleotide Transformer v2	0.43762	HepG2	CEBPB
Nucleotide Transformer v2	0.696016	HepG2	CREB1
Nucleotide Transformer v2	0.664275	HepG2	CTCF
Nucleotide Transformer v2	0.601919	HepG2	ELF1
Nucleotide Transformer v2	0.6935	HepG2	EP300
Nucleotide Transformer v2	0.391781	HepG2	FOXK2
Nucleotide Transformer v2	0.386339	HepG2	GABPA
Nucleotide Transformer v2	0.495158	HepG2	H2AFZ
Nucleotide Transformer v2	0.767963	HepG2	H3K27ac
Nucleotide Transformer v2	0.504384	HepG2	H3K27me3
Nucleotide Transformer v2	0.609731	HepG2	H3K36me3
Nucleotide Transformer v2	0.727484	HepG2	H3K4me1
Nucleotide Transformer v2	0.846277	HepG2	H3K4me2
Nucleotide Transformer v2	0.869361	HepG2	H3K4me3
Nucleotide Transformer v2	0.71418	HepG2	H3K79me2
Nucleotide Transformer v2	0.781962	HepG2	H3K9ac
Nucleotide Transformer v2	-0.219622	HepG2	H3K9me3
Nucleotide Transformer v2	0.49806	HepG2	H4K20me1
Nucleotide Transformer v2	0.623505	HepG2	HCFC1
Nucleotide Transformer v2	0.709687	HepG2	HDAC2
Nucleotide Transformer v2	0.342326	HepG2	JUND
Nucleotide Transformer v2	0.108936	HepG2	MAFK
Nucleotide Transformer v2	0.745612	HepG2	MAX
Nucleotide Transformer v2	0.719505	HepG2	MAZ
Nucleotide Transformer v2	0.660382	HepG2	MYC
Nucleotide Transformer v2	0.0731254	HepG2	NBN
Nucleotide Transformer v2	0.246048	HepG2	NRF1
Nucleotide Transformer v2	0.735456	HepG2	POLR2A
Nucleotide Transformer v2	0.58575	HepG2	RAD21
Nucleotide Transformer v2	0.111829	HepG2	RAD51
Nucleotide Transformer v2	0.60522	HepG2	RCOR1
Nucleotide Transformer v2	0.304103	HepG2	REST
Nucleotide Transformer v2	0.456798	HepG2	RFX5
Nucleotide Transformer v2	0.761259	HepG2	SIN3A
Nucleotide Transformer v2	0.349561	HepG2	SP1
Nucleotide Transformer v2	0.337411	HepG2	SRF
Nucleotide Transformer v2	0.21242	HepG2	SUZ12
Nucleotide Transformer v2	0.717182	HepG2	TAF1
Nucleotide Transformer v2	0.511285	HepG2	TARDBP
Nucleotide Transformer v2	0.276934	HepG2	TCF12
Nucleotide Transformer v2	0.276838	HepG2	YBX1
Nucleotide Transformer v2	0.223687	HepG2	ZBTB33
Nucleotide Transformer v2	0.160692	HepG2	ZBTB40
Nucleotide Transformer v2	0.53547	HepG2	ZNF24
SUCCEED	0.689016	K562	ARID3A
SUCCEED	0.752088	K562	ATF7
SUCCEED	0.388786	K562	CEBPB
SUCCEED	0.680843	K562	CREB1
SUCCEED	0.909962	K562	CTCF
SUCCEED	0.574522	K562	ELF1
SUCCEED	0.750858	K562	EP300
SUCCEED	0.643703	K562	FOXK2
SUCCEED	0.592003	K562	GABPA
SUCCEED	0.769443	K562	H2AFZ
SUCCEED	0.810803	K562	H3K27ac
SUCCEED	0.702977	K562	H3K27me3
SUCCEED	0.7884	K562	H3K36me3
SUCCEED	0.768212	K562	H3K4me1
SUCCEED	0.874623	K562	H3K4me2
SUCCEED	0.893481	K562	H3K4me3
SUCCEED	0.797174	K562	H3K79me2
SUCCEED	0.895456	K562	H3K9ac
SUCCEED	0.510817	K562	H3K9me3
SUCCEED	0.673099	K562	H4K20me1
SUCCEED	0.828253	K562	HCFC1
SUCCEED	0.701942	K562	HDAC2
SUCCEED	0.805042	K562	JUND
SUCCEED	0.411565	K562	MAFK
SUCCEED	0.851309	K562	MAX
SUCCEED	0.894983	K562	MAZ
SUCCEED	0.677015	K562	MYC
SUCCEED	0.775444	K562	NBN
SUCCEED	0.721156	K562	NRF1
SUCCEED	0.860739	K562	POLR2A
SUCCEED	0.880855	K562	RAD21
SUCCEED	0.384364	K562	RAD51
SUCCEED	0.789995	K562	RCOR1
SUCCEED	0.42142	K562	REST
SUCCEED	0.335266	K562	RFX5
SUCCEED	0.79827	K562	SIN3A
SUCCEED	0.685488	K562	SP1
SUCCEED	0.405263	K562	SRF
SUCCEED	0.646621	K562	SUZ12
SUCCEED	0.88614	K562	TAF1
SUCCEED	0.762329	K562	TARDBP
SUCCEED	0.57628	K562	TCF12
SUCCEED	0.457465	K562	YBX1
SUCCEED	0.409599	K562	ZBTB33
SUCCEED	0.68911	K562	ZBTB40
SUCCEED	0.509937	K562	ZNF24
SUCCEED	0.667747	GM12878	ARID3A
SUCCEED	0.776561	GM12878	ATF7
SUCCEED	0.528729	GM12878	CEBPB
SUCCEED	0.668943	GM12878	CREB1
SUCCEED	0.931278	GM12878	CTCF
SUCCEED	0.773228	GM12878	ELF1
SUCCEED	0.505537	GM12878	EP300
SUCCEED	0.400031	GM12878	FOXK2
SUCCEED	0.54583	GM12878	GABPA
SUCCEED	0.830164	GM12878	H2AFZ
SUCCEED	0.854009	GM12878	H3K27ac
SUCCEED	0.615404	GM12878	H3K27me3
SUCCEED	0.755469	GM12878	H3K36me3
SUCCEED	0.828061	GM12878	H3K4me1
SUCCEED	0.863021	GM12878	H3K4me2
SUCCEED	0.888009	GM12878	H3K4me3
SUCCEED	0.810719	GM12878	H3K79me2
SUCCEED	0.88561	GM12878	H3K9ac
SUCCEED	0.520758	GM12878	H3K9me3
SUCCEED	0.483655	GM12878	H4K20me1
SUCCEED	0.824287	GM12878	HCFC1
SUCCEED	0.66584	GM12878	HDAC2
SUCCEED	0.496356	GM12878	JUND
SUCCEED	0.162772	GM12878	MAFK
SUCCEED	0.785801	GM12878	MAX
SUCCEED	0.856391	GM12878	MAZ
SUCCEED	0.580714	GM12878	MYC
SUCCEED	0.863139	GM12878	NBN
SUCCEED	0.642285	GM12878	NRF1
SUCCEED	0.831137	GM12878	POLR2A
SUCCEED	0.874688	GM12878	RAD21
SUCCEED	0.556357	GM12878	RAD51
SUCCEED	0.716071	GM12878	RCOR1
SUCCEED	0.307171	GM12878	REST
SUCCEED	0.474425	GM12878	RFX5
SUCCEED	0.781703	GM12878	SIN3A
SUCCEED	0.815696	GM12878	SP1
SUCCEED	0.389192	GM12878	SRF
SUCCEED	0.684992	GM12878	SUZ12
SUCCEED	0.838716	GM12878	TAF1
SUCCEED	0.507151	GM12878	TARDBP
SUCCEED	0.514066	GM12878	TCF12
SUCCEED	0.561226	GM12878	YBX1
SUCCEED	0.545162	GM12878	ZBTB33
SUCCEED	0.561598	GM12878	ZBTB40
SUCCEED	0.430727	GM12878	ZNF24
SUCCEED	0.396267	MCF-7	ARID3A
SUCCEED	0.364163	MCF-7	ATF7
SUCCEED	0.465422	MCF-7	CEBPB
SUCCEED	0.567362	MCF-7	CREB1
SUCCEED	0.927653	MCF-7	CTCF
SUCCEED	0.426161	MCF-7	ELF1
SUCCEED	0.692686	MCF-7	EP300
SUCCEED	0.465014	MCF-7	FOXK2
SUCCEED	0.672417	MCF-7	GABPA
SUCCEED	0.914739	MCF-7	H2AFZ
SUCCEED	0.746687	MCF-7	H3K27ac
SUCCEED	0.354049	MCF-7	H3K27me3
SUCCEED	0.680106	MCF-7	H3K36me3
SUCCEED	0.868423	MCF-7	H3K4me1
SUCCEED	0.901632	MCF-7	H3K4me2
SUCCEED	0.92554	MCF-7	H3K4me3
SUCCEED	0.83809	MCF-7	H3K79me2
SUCCEED	0.895238	MCF-7	H3K9ac
SUCCEED	0.526167	MCF-7	H3K9me3
SUCCEED	0.787642	MCF-7	H4K20me1
SUCCEED	0.763399	MCF-7	HCFC1
SUCCEED	0.72912	MCF-7	HDAC2
SUCCEED	0.687998	MCF-7	JUND
SUCCEED	0.1815	MCF-7	MAFK
SUCCEED	0.792702	MCF-7	MAX
SUCCEED	0.815548	MCF-7	MAZ
SUCCEED	0.820203	MCF-7	MYC
SUCCEED	0.423938	MCF-7	NBN
SUCCEED	0.650001	MCF-7	NRF1
SUCCEED	0.902798	MCF-7	POLR2A
SUCCEED	0.865337	MCF-7	RAD21
SUCCEED	0.556884	MCF-7	RAD51
SUCCEED	0.591868	MCF-7	RCOR1
SUCCEED	0.281962	MCF-7	REST
SUCCEED	0.472902	MCF-7	RFX5
SUCCEED	0.775999	MCF-7	SIN3A
SUCCEED	0.535589	MCF-7	SP1
SUCCEED	0.409588	MCF-7	SRF
SUCCEED	0.610988	MCF-7	SUZ12
SUCCEED	0.590787	MCF-7	TAF1
SUCCEED	0.692109	MCF-7	TARDBP
SUCCEED	0.642226	MCF-7	TCF12
SUCCEED	0.508558	MCF-7	YBX1
SUCCEED	0.465685	MCF-7	ZBTB33
SUCCEED	0.407704	MCF-7	ZBTB40
SUCCEED	0.582588	MCF-7	ZNF24
SUCCEED	0.708403	HepG2	ARID3A
SUCCEED	0.181099	HepG2	ATF7
SUCCEED	0.473022	HepG2	CEBPB
SUCCEED	0.752669	HepG2	CREB1
SUCCEED	0.902611	HepG2	CTCF
SUCCEED	0.718586	HepG2	ELF1
SUCCEED	0.787604	HepG2	EP300
SUCCEED	0.528384	HepG2	FOXK2
SUCCEED	0.565066	HepG2	GABPA
SUCCEED	0.61917	HepG2	H2AFZ
SUCCEED	0.850127	HepG2	H3K27ac
SUCCEED	0.718052	HepG2	H3K27me3
SUCCEED	0.802669	HepG2	H3K36me3
SUCCEED	0.833374	HepG2	H3K4me1
SUCCEED	0.894635	HepG2	H3K4me2
SUCCEED	0.917289	HepG2	H3K4me3
SUCCEED	0.844439	HepG2	H3K79me2
SUCCEED	0.895121	HepG2	H3K9ac
SUCCEED	0.847398	HepG2	H3K9me3
SUCCEED	0.687394	HepG2	H4K20me1
SUCCEED	0.715398	HepG2	HCFC1
SUCCEED	0.806231	HepG2	HDAC2
SUCCEED	0.5473	HepG2	JUND
SUCCEED	0.134586	HepG2	MAFK
SUCCEED	0.780884	HepG2	MAX
SUCCEED	0.788992	HepG2	MAZ
SUCCEED	0.68502	HepG2	MYC
SUCCEED	0.538447	HepG2	NBN
SUCCEED	0.397104	HepG2	NRF1
SUCCEED	0.817201	HepG2	POLR2A
SUCCEED	0.852385	HepG2	RAD21
SUCCEED	0.240073	HepG2	RAD51
SUCCEED	0.724808	HepG2	RCOR1
SUCCEED	0.353891	HepG2	REST
SUCCEED	0.525164	HepG2	RFX5
SUCCEED	0.81846	HepG2	SIN3A
SUCCEED	0.711021	HepG2	SP1
SUCCEED	0.396553	HepG2	SRF
SUCCEED	0.461838	HepG2	SUZ12
SUCCEED	0.797406	HepG2	TAF1
SUCCEED	0.731247	HepG2	TARDBP
SUCCEED	0.594214	HepG2	TCF12
SUCCEED	0.612199	HepG2	YBX1
SUCCEED	0.272264	HepG2	ZBTB33
SUCCEED	0.33446	HepG2	ZBTB40
SUCCEED	0.631984	HepG2	ZNF24

## Sheet: Figure5b
Seed	AUPRC	PCC	Res
1401	0.417143	0.4964	200000
1402	0.412786	0.496274	200000
1403	0.400718	0.514032	200000
1404	0.404697	0.49565	200000
1405	0.405544	0.504494	200000
1401	0.496092	0.559888	1000000
1402	0.484226	0.560723	1000000
1403	0.455227	0.560709	1000000
1404	0.464743	0.561843	1000000
1405	0.481839	0.560514	1000000
1401	0.597961	0.679235	5000000
1402	0.59982	0.676662	5000000
1403	0.606408	0.682786	5000000
1404	0.610864	0.679525	5000000
1405	0.599661	0.681616	5000000
1401	0.664911	0.746936	10000000
1402	0.659734	0.747514	10000000
1403	0.661369	0.745862	10000000
1404	0.656569	0.744433	10000000
1405	0.662016	0.748648	10000000
1401	0.737574	0.830023	20000000
1402	0.737273	0.831509	20000000
1403	0.727665	0.827084	20000000
1404	0.736809	0.831854	20000000
1405	0.735411	0.831211	20000000

## Sheet: Figure5c
Seed	PCC	Res
1401	0.592932	1cells
1402	0.598957	1cells
1403	0.590576	1cells
1404	0.601431	1cells
1405	0.604881	1cells
1401	0.609312	5cells
1402	0.615639	5cells
1403	0.636701	5cells
1404	0.634128	5cells
1405	0.629208	5cells
1401	0.647932	10cells
1402	0.645013	10cells
1403	0.652642	10cells
1404	0.647751	10cells
1405	0.650653	10cells
1401	0.702292	50cells
1402	0.704747	50cells
1403	0.704915	50cells
1404	0.702341	50cells
1405	0.698497	50cells

## Sheet: Figure5d
Name	Values	Res	Type
HyenaDNA_1k-131k_128bp_hg19	0.381074	200k	AUPRC
HyenaDNA_32k-131k_128bp_hg19	0.387823	200k	AUPRC
HyenaDNA_160k-131k_128bp_hg19	0.377822	200k	AUPRC
HyenaDNA_450k-131k_128bp_hg19	0.384553	200k	AUPRC
HyenaDNA_1m-131k_128bp_hg19	0.379849	200k	AUPRC
DNABERT2-131k-128bp_hg19	0.39302	200k	AUPRC
131k_128bp_sequences_sei_embeddings_hg19	0.384413	200k	AUPRC
enformer_embeddings_131k_128bp_sequences_hg19	0.365585	200k	AUPRC
NTv2_500m_multi_species-131k_128bp_hg19	0.372102	200k	AUPRC
SUCCEED	0.420427	200k	AUPRC
HyenaDNA_1k-131k_128bp_hg19	0.463086	1M	AUPRC
HyenaDNA_32k-131k_128bp_hg19	0.471194	1M	AUPRC
HyenaDNA_160k-131k_128bp_hg19	0.470569	1M	AUPRC
HyenaDNA_450k-131k_128bp_hg19	0.471975	1M	AUPRC
HyenaDNA_1m-131k_128bp_hg19	0.469976	1M	AUPRC
DNABERT2-131k-128bp_hg19	0.478397	1M	AUPRC
131k_128bp_sequences_sei_embeddings_hg19	0.467342	1M	AUPRC
enformer_embeddings_131k_128bp_sequences_hg19	0.456659	1M	AUPRC
NTv2_500m_multi_species-131k_128bp_hg19	0.462427	1M	AUPRC
SUCCEED	0.49182	1M	AUPRC
HyenaDNA_1k-131k_128bp_hg19	0.581543	5M	AUPRC
HyenaDNA_32k-131k_128bp_hg19	0.5648	5M	AUPRC
HyenaDNA_160k-131k_128bp_hg19	0.574548	5M	AUPRC
HyenaDNA_450k-131k_128bp_hg19	0.578993	5M	AUPRC
HyenaDNA_1m-131k_128bp_hg19	0.586854	5M	AUPRC
DNABERT2-131k-128bp_hg19	0.592656	5M	AUPRC
131k_128bp_sequences_sei_embeddings_hg19	0.583104	5M	AUPRC
enformer_embeddings_131k_128bp_sequences_hg19	0.56815	5M	AUPRC
NTv2_500m_multi_species-131k_128bp_hg19	0.570514	5M	AUPRC
SUCCEED	0.606726	5M	AUPRC
HyenaDNA_1k-131k_128bp_hg19	0.636717	10M	AUPRC
HyenaDNA_32k-131k_128bp_hg19	0.633752	10M	AUPRC
HyenaDNA_160k-131k_128bp_hg19	0.62641	10M	AUPRC
HyenaDNA_450k-131k_128bp_hg19	0.635673	10M	AUPRC
HyenaDNA_1m-131k_128bp_hg19	0.639713	10M	AUPRC
DNABERT2-131k-128bp_hg19	0.639032	10M	AUPRC
131k_128bp_sequences_sei_embeddings_hg19	0.637711	10M	AUPRC
enformer_embeddings_131k_128bp_sequences_hg19	0.634387	10M	AUPRC
NTv2_500m_multi_species-131k_128bp_hg19	0.632046	10M	AUPRC
SUCCEED	0.670186	10M	AUPRC
HyenaDNA_1k-131k_128bp_hg19	0.717598	20M	AUPRC
HyenaDNA_32k-131k_128bp_hg19	0.718056	20M	AUPRC
HyenaDNA_160k-131k_128bp_hg19	0.710234	20M	AUPRC
HyenaDNA_450k-131k_128bp_hg19	0.714866	20M	AUPRC
HyenaDNA_1m-131k_128bp_hg19	0.719114	20M	AUPRC
DNABERT2-131k-128bp_hg19	0.721069	20M	AUPRC
131k_128bp_sequences_sei_embeddings_hg19	0.710774	20M	AUPRC
enformer_embeddings_131k_128bp_sequences_hg19	0.713204	20M	AUPRC
NTv2_500m_multi_species-131k_128bp_hg19	0.716081	20M	AUPRC
SUCCEED	0.743761	20M	AUPRC
HyenaDNA_1k-131k_128bp_hg19	0.444247	200k	PCC
HyenaDNA_32k-131k_128bp_hg19	0.435067	200k	PCC
HyenaDNA_160k-131k_128bp_hg19	0.446116	200k	PCC
HyenaDNA_450k-131k_128bp_hg19	0.426492	200k	PCC
HyenaDNA_1m-131k_128bp_hg19	0.42617	200k	PCC
DNABERT2-131k-128bp_hg19	0.461153	200k	PCC
131k_128bp_sequences_sei_embeddings_hg19	0.420413	200k	PCC
enformer_embeddings_131k_128bp_sequences_hg19	0.475121	200k	PCC
NTv2_500m_multi_species-131k_128bp_hg19	0.391394	200k	PCC
SUCCEED	0.505503	200k	PCC
HyenaDNA_1k-131k_128bp_hg19	0.524217	1M	PCC
HyenaDNA_32k-131k_128bp_hg19	0.538269	1M	PCC
HyenaDNA_160k-131k_128bp_hg19	0.528135	1M	PCC
HyenaDNA_450k-131k_128bp_hg19	0.526506	1M	PCC
HyenaDNA_1m-131k_128bp_hg19	0.521911	1M	PCC
DNABERT2-131k-128bp_hg19	0.53737	1M	PCC
131k_128bp_sequences_sei_embeddings_hg19	0.524227	1M	PCC
enformer_embeddings_131k_128bp_sequences_hg19	0.53965	1M	PCC
NTv2_500m_multi_species-131k_128bp_hg19	0.504467	1M	PCC
SUCCEED	0.577962	1M	PCC
HyenaDNA_1k-131k_128bp_hg19	0.659409	5M	PCC
HyenaDNA_32k-131k_128bp_hg19	0.640106	5M	PCC
HyenaDNA_160k-131k_128bp_hg19	0.633219	5M	PCC
HyenaDNA_450k-131k_128bp_hg19	0.652789	5M	PCC
HyenaDNA_1m-131k_128bp_hg19	0.663296	5M	PCC
DNABERT2-131k-128bp_hg19	0.66381	5M	PCC
131k_128bp_sequences_sei_embeddings_hg19	0.658021	5M	PCC
enformer_embeddings_131k_128bp_sequences_hg19	0.658898	5M	PCC
NTv2_500m_multi_species-131k_128bp_hg19	0.639671	5M	PCC
SUCCEED	0.691391	5M	PCC
HyenaDNA_1k-131k_128bp_hg19	0.711175	10M	PCC
HyenaDNA_32k-131k_128bp_hg19	0.712631	10M	PCC
HyenaDNA_160k-131k_128bp_hg19	0.709516	10M	PCC
HyenaDNA_450k-131k_128bp_hg19	0.711858	10M	PCC
HyenaDNA_1m-131k_128bp_hg19	0.709452	10M	PCC
DNABERT2-131k-128bp_hg19	0.717187	10M	PCC
131k_128bp_sequences_sei_embeddings_hg19	0.720337	10M	PCC
enformer_embeddings_131k_128bp_sequences_hg19	0.717118	10M	PCC
NTv2_500m_multi_species-131k_128bp_hg19	0.706134	10M	PCC
SUCCEED	0.758062	10M	PCC
HyenaDNA_1k-131k_128bp_hg19	0.80658	20M	PCC
HyenaDNA_32k-131k_128bp_hg19	0.810678	20M	PCC
HyenaDNA_160k-131k_128bp_hg19	0.808943	20M	PCC
HyenaDNA_450k-131k_128bp_hg19	0.81052	20M	PCC
HyenaDNA_1m-131k_128bp_hg19	0.809432	20M	PCC
DNABERT2-131k-128bp_hg19	0.81022	20M	PCC
131k_128bp_sequences_sei_embeddings_hg19	0.808774	20M	PCC
enformer_embeddings_131k_128bp_sequences_hg19	0.808635	20M	PCC
NTv2_500m_multi_species-131k_128bp_hg19	0.805086	20M	PCC
SUCCEED	0.841732	20M	PCC

[truncated: 2 more sheets: Figure6b, Figure6c]
